# Supplementary material for: Transcriptomics and Metabolomics Insights into the Dysregulation of Chondrocyte Differentiation Induced by T-2 Toxin
Source: Int J Mol Sci. 2025 Dec 9;26(24):11858. doi: 10.3390/ijms262411858 (PMC12732918; doi:10.3390/ijms262411858)
Supplement: Supplementary file 1 [file ijms-26-11858-s001.zip]

Archive with 1 entries (1 files):
- ijms-3909175-supplementary.xlsx
