# Supplementary material for: Transcriptomics and Metabolomics Insights into the Dysregulation of Chondrocyte Differentiation Induced by T-2 Toxin
Source: Int J Mol Sci. 2025 Dec 9;26(24):11858. doi: 10.3390/ijms262411858 (PMC12732918; doi:10.3390/ijms262411858)
Supplement: Supplementary file 1 [file ijms-26-11858-s001.zip › ijms-3909175-supplementary.xlsx]

## Sheet: Table S1
Table S1. The differentially expressed genes identified during ATDC5 cell differentiation after intervention with T-2 toxin.
ID	D3-C1_fpkm	D3-C2_fpkm	D3-C3_fpkm	D3-T1_fpkm	D3-T2_fpkm	D3-T3_fpkm	D7-C1_fpkm	D7-C2_fpkm	D7-C3_fpkm	D7-T1_fpkm	D7-T2_fpkm	D7-T3_fpkm	D14-C1_fpkm	D14-C2_fpkm	D14-C3_fpkm	D14-T1_fpkm	D14-T2_fpkm	D14-T3_fpkm	D21-C1_fpkm	D21-C2_fpkm	D21-C3_fpkm	D21-T1_fpkm	D21-T2_fpkm	D21-T3_fpkm	D3_C_vs_D3_T2.log2FoldChange	D3_C_vs_D3_T2.pvalue	D3_C_vs_D3_T2.padj	D3_C_vs_D3_T2.regulated	D7_C_vs_D7_T2.log2FoldChange	D7_C_vs_D7_T2.pvalue	D7_C_vs_D7_T2.padj	D7_C_vs_D7_T2.regulated	D14_C_vs_D14_T2.log2FoldChange	D14_C_vs_D14_T2.pvalue	D14_C_vs_D14_T2.padj	D14_C_vs_D14_T2.regulated	D21_C_vs_D21_T2.log2FoldChange	D21_C_vs_D21_T2.pvalue	D21_C_vs_D21_T2.padj	D21_C_vs_D21_T2.regulated	chr	start	end	strand	gene_biotype	gene_name	gene_description	KEGG	GO
ENSMUSG00000000001	83.6133	78.0289	85.0873	91.9891	97.0912	91.6277	78.9678	84.0104	88.6047	89.429	95.9197	86.4526	139.421	130.092	140.07	153.165	173.225	186.536	94.8235	103.746	110.838	152.905	152.6	143.365	0.200108	0.0197815	0.051176	false	-0.0176538	0.837892	0.885863	false	0.189507	0.0866083	0.122668	false	0.354597	1.64667e-05	3.21267e-05	false	3	108014596	108053462	-	protein_coding	Gnai3	guanine nucleotide binding protein (G protein)%2C alpha inhibiting 3 [Source:MGI Symbol%3BAcc:MGI:95773]	K04630 Gnai3, AI158965, AW537698, Gal, Galphai3, Gnai-3; guanine nucleotide binding protein (G protein), alpha inhibiting 3	GO:0000139,Golgi membrane; GO:0000166,nucleotide binding; GO:0001664,G protein-coupled receptor binding; GO:0003924,GTPase activity; GO:0005515,protein binding; GO:0005525,GTP binding; GO:0005737,cytoplasm; GO:0005789,endoplasmic reticulum membrane; GO:0005794,Golgi apparatus; GO:0005813,centrosome; GO:0005834,heterotrimeric G-protein complex; GO:0005856,cytoskeleton; GO:0005886,plasma membrane; …
ENSMUSG00000000037	3.1879	3.151	3.3317	2.3841	2.2075	2.6126	3.027	3.0785	3.2935	2.3992	2.3296	2.1723	1.7956	1.9895	1.9314	1.3263	2.1073	2.0636	4.0035	3.69	4.2561	1.8366	1.7899	1.4327	-0.411175	0.00218661	0.00827915	false	-0.574644	2.58727e-05	0.000118578	false	-0.193342	0.336717	0.405936	false	-1.42069	4.11041e-23	2.38184e-22	down	X	159865521	160041209	+	protein_coding	Scml2	Scm polycomb group protein like 2 [Source:MGI Symbol%3BAcc:MGI:1340042]	K11465 Scml2, 4932420G07Rik; Scm polycomb group protein like 2	GO:0000785,chromatin; GO:0001741,XY body; GO:0003682,chromatin binding; GO:0005515,protein binding; GO:0005634,nucleus; GO:0006915,apoptotic process; GO:0034613,cellular protein localization; GO:0036353,histone H2A-K119 monoubiquitination; GO:0042393,histone binding; GO:0045892,negative regulation of transcription, DNA-templated
ENSMUSG00000000049	0.1802	0.2174	0.2031	0.2556	0.1042	0.2787	0.0357	0	0.1772	0.0716	0	0.173	1.201	1.2645	1.2431	0.1739	0.629	0.2588	0.3301	0.1084	0	0.5753	1.5393	0.9645	NA	NA	NA	NA	NA	NA	NA	NA	-1.93778	9.13512e-05	0.000220719	down	2.61747	0.000270348	0.000464602	up	11	108234180	108305222	+	protein_coding	Apoh	apolipoprotein H [Source:MGI Symbol%3BAcc:MGI:88058]	K17305 Apoh, B2G, B2GPI, beta-2-, beta-2-GPI, beta2-GPI; apolipoprotein H	GO:0001937,negative regulation of endothelial cell proliferation; GO:0005543,phospholipid binding; GO:0005576,extracellular region; GO:0005615,extracellular space; GO:0005737,cytoplasm; GO:0005886,plasma membrane; GO:0006641,triglyceride metabolic process; GO:0007596,blood coagulation; GO:0007597,blood coagulation, intrinsic pathway; GO:0008201,heparin binding; GO:0008289,lipid binding; GO:000998…
ENSMUSG00000000056	19.6382	19.5404	17.6376	17.1987	14.7953	15.516	17.1827	17.4801	16.9946	17.4629	16.7807	16.4882	11.4647	10.9878	12.9267	7.3498	7.244	7.4064	9.1126	9.967	10.4675	5.8909	6.0898	5.2412	-0.244761	0.0224813	0.0570379	false	-0.154412	0.0850495	0.142837	false	-0.821167	8.42761e-12	4.70259e-11	false	-0.960459	5.04911e-18	2.31777e-17	false	11	121128079	121146682	+	protein_coding	Narf	nuclear prelamin A recognition factor [Source:MGI Symbol%3BAcc:MGI:1914858]	--	GO:0005521,lamin binding; GO:0005634,nucleus; GO:0005638,lamin filament; GO:0005654,nucleoplasm; GO:0005730,nucleolus; GO:0008150,biological_process; GO:0031981,nuclear lumen
ENSMUSG00000000078	29.0297	29.0029	29.0736	24.7366	23.4707	24.2913	33.437	30.7307	32.3005	23.7389	24.4489	23.8737	61.215	68.8265	58.266	58.7102	55.0694	53.5641	35.6475	33.0154	39.0349	133.195	134.078	125.787	-0.251175	0.00283793	0.0103118	false	-0.549173	8.30609e-11	1.05542e-09	false	-0.310118	0.0066696	0.0119075	false	1.6859	4.34511e-91	1.81608e-89	up	13	5911481	5920393	+	protein_coding	Klf6	Kruppel-like factor 6 [Source:MGI Symbol%3BAcc:MGI:1346318]	K09207 Klf6, AI448727, BCD1, C86813, CP, CPBP, Cop, Copeb, FM2, FM6, Ier, Ierepo1, Ierepo3, R75280, Zf9; Kruppel-like factor 6	GO:0000978,RNA polymerase II proximal promoter sequence-specific DNA binding; GO:0000981,DNA-binding transcription factor activity, RNA polymerase II-specific; GO:0001228,DNA-binding transcription activator activity, RNA polymerase II-specific; GO:0001650,fibrillar center; GO:0003676,nucleic acid binding; GO:0003677,DNA binding; GO:0003690,double-stranded DNA binding; GO:0003700,DNA-binding trans…
ENSMUSG00000000085	16.1091	16.3907	16.2618	14.3434	14.1402	15.0465	19.7501	18.4008	19.281	17.2099	16.3279	18.5812	16.4905	17.1771	16.7654	9.5038	8.9057	8.1946	16.9568	15.1028	15.2074	10.6304	10.8887	11.9621	-0.149968	0.0793644	0.155695	false	-0.267814	0.00288003	0.00783851	false	-1.06088	9.3661e-22	1.33159e-20	down	-0.680026	6.78065e-15	2.62227e-14	false	4	120262478	120387383	+	protein_coding	Scmh1	sex comb on midleg homolog 1 [Source:MGI Symbol%3BAcc:MGI:1352762]	K11461 Scmh1, AI315320, AI851618, Scm, Scml1, Scml3; sex comb on midleg homolog 1	GO:0003682,chromatin binding; GO:0005515,protein binding; GO:0005634,nucleus; GO:0006338,chromatin remodeling; GO:0006355,regulation of transcription, DNA-templated; GO:0007275,multicellular organism development; GO:0007283,spermatogenesis; GO:0009952,anterior/posterior pattern specification; GO:0010369,chromocenter; GO:0042393,histone binding; GO:0045892,negative regulation of transcription, DNA…
ENSMUSG00000000088	25.0175	28.8642	39.1387	31.9167	29.3105	34.4618	22.3091	18.86	23.8733	16.8365	20.1941	19.0026	65.0646	82.0363	70.0128	53.2614	43.5608	39.5783	25.8265	28.2251	27.125	30.1422	29.4733	32.2807	0.0549708	0.735638	0.820625	false	-0.344227	0.00430186	0.011155	false	-0.812277	9.15927e-09	3.64401e-08	false	-0.0037571	0.966634	0.97165	false	9	57428557	57439709	+	protein_coding	Cox5a	cytochrome c oxidase subunit 5A [Source:MGI Symbol%3BAcc:MGI:88474]	K02264 Cox5a, AA959768, CcO, CcOX; cytochrome c oxidase subunit 5A	GO:0004129,cytochrome-c oxidase activity; GO:0005515,protein binding; GO:0005739,mitochondrion; GO:0005743,mitochondrial inner membrane; GO:0005751,mitochondrial respiratory chain complex IV; GO:0006123,mitochondrial electron transport, cytochrome c to oxygen; GO:0016020,membrane; GO:0043209,myelin sheath; GO:0046872,metal ion binding
ENSMUSG00000000093	0.301	0.446	0.6101	0.1766	0.4582	0.245	0.1257	0.1313	0.109	0.0315	0.0806	0.1369	0.066	0	0.0643	0	0.0154	0.0163	0.2419	0.2699	0.1365	0.5532	0.1611	0.3098	-0.608761	0.191797	0.31072	false	NA	NA	NA	NA	NA	NA	NA	NA	0.47615	0.390628	0.434752	false	11	85723377	85732774	+	protein_coding	Tbx2	T-box 2 [Source:MGI Symbol%3BAcc:MGI:98494]	K10176 Tbx2; T-box 2	GO:0000122,negative regulation of transcription by RNA polymerase II; GO:0000978,RNA polymerase II proximal promoter sequence-specific DNA binding; GO:0000981,DNA-binding transcription factor activity, RNA polymerase II-specific; GO:0001227,DNA-binding transcription repressor activity, RNA polymerase II-specific; GO:0001708,cell fate specification; GO:0003007,heart morphogenesis; GO:0003148,outfl…
ENSMUSG00000000120	0	0	0	0	0.0321	0.0645	0	0	0.0328	0	0	0	0	0	0	0	0	0	0	0.0167	0.018	0.4657	0.2034	0.326	NA	NA	NA	NA	NA	NA	NA	NA	NA	NA	NA	NA	4.67199	7.31234e-05	0.000133797	up	11	95459644	95478561	-	protein_coding	Ngfr	nerve growth factor receptor (TNFR superfamily%2C member 16) [Source:MGI Symbol%3BAcc:MGI:97323]	K02583 Ngfr, LN, LNGFR, Tnfrs, Tnfrsf16, p7, p75, p75N, p75NGFR, p75NTR; nerve growth factor receptor (TNFR superfamily, member 16)	GO:0001540,amyloid-beta binding; GO:0001678,cellular glucose homeostasis; GO:0005035,death receptor activity; GO:0005168,neurotrophin TRKA receptor binding; GO:0005515,protein binding; GO:0005516,calmodulin binding; GO:0005634,nucleus; GO:0005635,nuclear envelope; GO:0005654,nucleoplasm; GO:0005737,cytoplasm; GO:0005739,mitochondrion; GO:0005791,rough endoplasmic reticulum; GO:0005794,Golgi appar…
ENSMUSG00000000126	3.8998	3.3658	3.4523	3.4971	3.0276	3.1023	4.6875	4.3787	4.1061	4.1818	4.617	4.3566	3.2527	3.1311	2.661	6.5796	4.7521	4.886	3.1264	2.8363	3.2342	7.5577	7.6861	7.8508	-0.141644	0.371634	0.510146	false	-0.130295	0.368535	0.475158	false	0.703614	0.000119844	0.000284713	false	1.14682	3.17038e-18	1.46947e-17	up	11	59197754	59224378	+	protein_coding	Wnt9a	wingless-type MMTV integration site family%2C member 9A [Source:MGI Symbol%3BAcc:MGI:2446084]	K01064 Wnt9a, Wnt1, Wnt14, wnt-14; wingless-type MMTV integration site family, member 9A	GO:0005102,signaling receptor binding; GO:0005109,frizzled binding; GO:0005125,cytokine activity; GO:0005515,protein binding; GO:0005576,extracellular region; GO:0005615,extracellular space; GO:0007275,multicellular organism development; GO:0008285,negative regulation of cell proliferation; GO:0016055,Wnt signaling pathway; GO:0030182,neuron differentiation; GO:0032331,negative regulation of chon…
ENSMUSG00000000127	6.1495	6.2939	5.5917	7.1891	7.3128	6.8575	4.2714	4.475	4.1639	5.5225	5.9689	6.0329	3.7838	2.9286	3.4868	8.9221	8.8674	8.9029	5.085	4.847	5.1433	6.3434	6.1164	6.3299	0.258118	0.02592	0.0639977	false	0.3126	0.0110014	0.0252743	false	1.25384	7.62717e-20	9.00797e-19	up	0.135796	0.211205	0.248223	false	17	64170057	64446491	+	protein_coding	Fer	fer (fms/fps related) protein kinase [Source:MGI Symbol%3BAcc:MGI:105917]	K08889 Fer, AV082135, C330004K01Rik, Fert, Fert2; fer (fms/fps related) protein kinase	GO:0000166,nucleotide binding; GO:0000226,microtubule cytoskeleton organization; GO:0000785,chromatin; GO:0001932,regulation of protein phosphorylation; GO:0003779,actin binding; GO:0004672,protein kinase activity; GO:0004713,protein tyrosine kinase activity; GO:0004715,non-membrane spanning protein tyrosine kinase activity; GO:0005102,signaling receptor binding; GO:0005154,epidermal growth facto…
ENSMUSG00000000142	0.1148	0.2308	0.245	0.1797	0.1911	0.1614	0.0414	0.0432	0.0923	0.1347	0.2017	0.1002	0	0.0523	0.0106	0.0403	0.0202	0	0.0956	0.0627	0.2135	0.5933	0.4032	0.7625	-0.138059	0.764915	0.841342	false	NA	NA	NA	NA	NA	NA	NA	NA	2.06902	5.8213e-06	1.18813e-05	up	11	108811175	108841609	+	protein_coding	Axin2	axin 2 [Source:MGI Symbol%3BAcc:MGI:1270862]	K04385 Axin2, A, Axi1, Axil, Condu, Conductin; axin 2	GO:0001756,somitogenesis; GO:0001934,positive regulation of protein phosphorylation; GO:0001957,intramembranous ossification; GO:0003139,secondary heart field specification; GO:0003413,chondrocyte differentiation involved in endochondral bone morphogenesis; GO:0005515,protein binding; GO:0005634,nucleus; GO:0005737,cytoplasm; GO:0005813,centrosome; GO:0008013,beta-catenin binding; GO:0008219,cell…
ENSMUSG00000000148	4.8157	5.4026	3.947	5.0871	4.4633	5.2119	3.5485	3.4664	3.9125	3.9704	4.71	4.0339	1.6653	1.8453	1.726	3.2846	3.02	3.567	2.9051	3.4662	3.1945	4.8787	5.4646	4.3637	0.0731041	0.622783	0.734824	false	0.0887706	0.48835	0.591652	false	0.77616	1.48769e-06	4.63591e-06	false	0.438482	0.000907013	0.00146926	false	5	140690766	140705134	+	protein_coding	Brat1	BRCA1-associated ATM activator 1 [Source:MGI Symbol%3BAcc:MGI:1891679]	K23112 Brat1, AA881470, Baa, Baat1; BRCA1-associated ATM activator 1	GO:0001934,positive regulation of protein phosphorylation; GO:0005634,nucleus; GO:0005654,nucleoplasm; GO:0005737,cytoplasm; GO:0006006,glucose metabolic process; GO:0006915,apoptotic process; GO:0006974,cellular response to DNA damage stimulus; GO:0008283,cell proliferation; GO:0010212,response to ionizing radiation; GO:0016477,cell migration; GO:0030307,positive regulation of cell growth; GO:00…
ENSMUSG00000000149	22.4162	21.7768	21.9872	23.8051	24.2201	22.6585	14.9715	13.9685	14.2698	17.5037	17.4329	17.5474	42.5222	39.3973	45.5008	26.9468	24.297	19.4774	25.8637	23.1913	23.802	20.4514	18.7431	21.187	0.108791	0.234202	0.361634	false	0.152297	0.114177	0.182168	false	-0.986095	2.49973e-14	1.80204e-13	false	-0.453281	4.73464e-07	1.06807e-06	false	5	140744163	140816186	-	protein_coding	Gna12	guanine nucleotide binding protein%2C alpha 12 [Source:MGI Symbol%3BAcc:MGI:95767]	K04346 Gna12, AI414047, AI504261, Galp, Galpha12; guanine nucleotide binding protein, alpha 12	GO:0000166,nucleotide binding; GO:0001664,G protein-coupled receptor binding; GO:0001701,in utero embryonic development; GO:0003924,GTPase activity; GO:0005525,GTP binding; GO:0005737,cytoplasm; GO:0005834,heterotrimeric G-protein complex; GO:0005886,plasma membrane; GO:0007165,signal transduction; GO:0007186,G protein-coupled receptor signaling pathway; GO:0007188,adenylate cyclase-modulating G …
ENSMUSG00000000154	0.6424	0.5439	0.4129	0.3426	0.3259	0.4249	0.4022	0.4552	0.4654	0.5373	0.516	0.6491	0.0352	0.1017	0.1029	0.0979	0.0984	0	0.6883	0.61	0.4735	0.2361	0.447	0.4872	NA	NA	NA	NA	NA	NA	NA	NA	NA	NA	NA	NA	-0.784895	0.138942	0.168852	false	7	143027473	143053071	+	protein_coding	Slc22a18	solute carrier family 22 (organic cation transporter)%2C member 18 [Source:MGI Symbol%3BAcc:MGI:1336884]	K08214 Slc22a18, AW260131, BWR, BWR1A, BWSC, BWSCR1A, HET, IMP, ITM, Impt1, Orc, Orctl2, Slc2, Slc22a1l, TSS, TSSC5, p45-BW, p45-BWR1A; solute carrier family 22 (organic cation transporter), member 18	GO:0005215,transporter activity; GO:0005635,nuclear envelope; GO:0005737,cytoplasm; GO:0005886,plasma membrane; GO:0005887,integral component of plasma membrane; GO:0006811,ion transport; GO:0006820,anion transport; GO:0008514,organic anion transmembrane transporter activity; GO:0015293,symporter activity; GO:0016020,membrane; GO:0016021,integral component of membrane; GO:0016324,apical plasma me…
ENSMUSG00000000167	2.0421	1.9916	1.6688	1.552	1.5749	1.7173	0.4657	0.4019	0.6225	1.2575	1.205	1.039	0.9996	1.3511	1.5124	2.267	2.099	2.2836	0.6652	0.8596	1.0559	3.1172	3.6135	2.9849	-0.220277	0.306436	0.442115	false	1.10131	0.00105006	0.00323166	up	0.644307	0.00918	0.015963	false	1.7333	3.99953e-13	1.37664e-12	up	9	50528621	50536300	+	protein_coding	Pih1d2	PIH1 domain containing 2 [Source:MGI Symbol%3BAcc:MGI:1919864]	--	GO:0000492,box C/D snoRNP assembly; GO:0005737,cytoplasm; GO:0006364,rRNA processing; GO:0031267,small GTPase binding; GO:0097255,R2TP complex; GO:1990904,ribonucleoprotein complex
ENSMUSG00000000171	79.4237	82.4816	106.993	94.3358	82.236	86.3768	76.6143	65.1032	73.599	70.1704	86.3551	73.6453	167.472	175.849	181.04	176.987	137.653	141.467	96.1383	86.384	91.485	80.1237	81.1971	85.4523	-0.0183293	0.891109	0.929899	false	-0.0328148	0.755994	0.821974	false	-0.339793	0.00485445	0.00885382	false	-0.333333	3.26255e-05	6.19004e-05	false	9	50507657	50515112	-	protein_coding	Sdhd	succinate dehydrogenase complex%2C subunit D%2C integral membrane protein [Source:MGI Symbol%3BAcc:MGI:1914175]	K00237 Sdhd, 3110001M13Rik, AVLL5809, C78570, PRO19626; succinate dehydrogenase complex, subunit D, integral membrane protein	GO:0000104,succinate dehydrogenase activity; GO:0005739,mitochondrion; GO:0005740,mitochondrial envelope; GO:0005743,mitochondrial inner membrane; GO:0005749,mitochondrial respiratory chain complex II, succinate dehydrogenase complex (ubiquinone); GO:0006099,tricarboxylic acid cycle; GO:0006121,mitochondrial electron transport, succinate to ubiquinone; GO:0008177,succinate dehydrogenase (ubiquino…
ENSMUSG00000000197	4.1615	4.1997	3.1094	2.4684	2.4914	2.5319	2.237	2.3047	1.8079	2.718	2.2161	2.2935	0.1748	0.0783	0.1703	0.2676	0.3407	0.3765	1.0411	0.8373	1.127	0.3817	0.4804	0.3536	-0.601006	2.06843e-05	0.000143941	false	0.0596126	0.651258	0.735939	false	1.09004	0.000642342	0.00136022	up	-1.48669	2.2116e-15	8.78512e-15	down	14	123514046	123864556	-	protein_coding	Nalcn	sodium leak channel%2C non-selective [Source:MGI Symbol%3BAcc:MGI:2444306]	K21863 Nalcn, A530023G15Rik, AI849508, Vgc, Vgcnl1; sodium leak channel, non-selective	GO:0005216,ion channel activity; GO:0005244,voltage-gated ion channel activity; GO:0005261,cation channel activity; GO:0005272,sodium channel activity; GO:0005515,protein binding; GO:0006811,ion transport; GO:0006814,sodium ion transport; GO:0016020,membrane; GO:0016021,integral component of membrane; GO:0022840,leak channel activity; GO:0034765,regulation of ion transmembrane transport; GO:00357…
ENSMUSG00000000223	0.9	1.0332	0.7002	0.701	0.654	0.7336	0.4661	0.5148	0.35	0.4536	0.5944	0.4191	0.028	0.0875	0.075	0.1232	0.1824	0.1791	0.2735	0.4712	0.3473	0.4824	0.4371	0.401	-0.319793	0.127569	0.227479	false	0.0113641	0.965724	0.976771	false	1.20223	0.0271904	0.0431391	up	0.0912268	0.747447	0.77779	false	X	133305300	133357322	+	protein_coding	Drp2	dystrophin related protein 2 [Source:MGI Symbol%3BAcc:MGI:107432]	--	GO:0005515,protein binding; GO:0005886,plasma membrane; GO:0007417,central nervous system development; GO:0008270,zinc ion binding; GO:0014069,postsynaptic density; GO:0016020,membrane; GO:0030054,cell junction; GO:0030425,dendrite; GO:0042995,cell projection; GO:0046872,metal ion binding; GO:0050808,synapse organization; GO:0098978,glutamatergic synapse; GO:0099536,synaptic signaling
ENSMUSG00000000244	0.1935	0.1853	0.1991	0.2708	0.3998	0.3296	0.0914	0.0954	0.0815	0.3203	0.1687	0.2035	0.0768	0.1016	0.0467	0.1156	0.1072	0.1323	0.197	0.1201	0.139	0.1563	0.1406	0.1992	0.806615	0.0250734	0.0622294	false	1.24211	0.0160699	0.0350948	up	NA	NA	NA	NA	-0.0617716	0.897627	0.912069	false	7	142558783	142573381	+	protein_coding	Tspan32	tetraspanin 32 [Source:MGI Symbol%3BAcc:MGI:1350360]	K17359 Tspan32, AW208513, Art, Art-1, BB235973, D7Wsu37, D7Wsu37e, Phem, Phemx, Tsp, Tss, Tssc6; tetraspanin 32	GO:0003674,molecular_function; GO:0005622,intracellular; GO:0005887,integral component of plasma membrane; GO:0007010,cytoskeleton organization; GO:0007229,integrin-mediated signaling pathway; GO:0007596,blood coagulation; GO:0007599,hemostasis; GO:0008285,negative regulation of cell proliferation; GO:0009986,cell surface; GO:0016020,membrane; GO:0016021,integral component of membrane; GO:0030886…
ENSMUSG00000000247	1.19	1.788	1.4125	1.2985	1.3741	1.087	0.8297	0.772	0.7843	0.8182	1.0376	1.5314	0.572	0.3539	0.4643	0.1641	0.1141	0.1342	1.0116	0.9436	0.7747	0.3001	0.266	0.3634	-0.209794	0.350616	0.488934	false	0.378951	0.163844	0.244987	false	-1.8855	3.7066e-05	9.54846e-05	down	-1.7386	2.54096e-08	6.38737e-08	down	2	38229293	38259745	+	protein_coding	Lhx2	LIM homeobox protein 2 [Source:MGI Symbol%3BAcc:MGI:96785]	K09373 Lhx2, LH, LH2A, Lh-, Lh-2, Lim2, ap, apt, apterous; LIM homeobox protein 2	GO:0000977,RNA polymerase II regulatory region sequence-specific DNA binding; GO:0000978,RNA polymerase II proximal promoter sequence-specific DNA binding; GO:0000981,DNA-binding transcription factor activity, RNA polymerase II-specific; GO:0001228,DNA-binding transcription activator activity, RNA polymerase II-specific; GO:0001843,neural tube closure; GO:0001942,hair follicle development; GO:000…
ENSMUSG00000000253	2.2256	2.71	3.1357	2.2552	1.478	1.6732	3.5304	2.7917	4.1822	2.2104	2.717	2.8723	3.9403	3.5945	4.0642	2.3871	1.9663	2.1817	3.398	4.6594	3.1432	1.3322	0.8047	0.8145	-0.567205	0.0192947	0.0501889	false	-0.55879	0.0084653	0.0201289	false	-0.963916	2.4541e-06	7.45278e-06	false	-2.10501	2.81279e-15	1.10994e-14	down	13	45660920	45707276	+	protein_coding	Gmpr	guanosine monophosphate reductase [Source:MGI Symbol%3BAcc:MGI:1913605]	K00364 Gmpr, 2310004P21Rik, AV028449, GMPR_1; guanosine monophosphate reductase	GO:0003824,catalytic activity; GO:0003920,GMP reductase activity; GO:0006144,purine nucleobase metabolic process; GO:0009117,nucleotide metabolic process; GO:0016491,oxidoreductase activity; GO:0046872,metal ion binding; GO:1902560,GMP reductase complex
ENSMUSG00000000276	2.5137	2.486	2.2002	2.561	2.7336	2.1913	2.6347	3.0149	2.6535	2.0952	2.5224	2.1106	3.5238	3.6048	3.7593	4.3306	5.041	4.9608	3.4858	4.0501	3.5783	8.4801	7.9823	7.7058	0.0703109	0.622755	0.734824	false	-0.432858	0.00143919	0.0042564	false	0.260045	0.0466326	0.0701164	false	0.938274	7.48024e-20	3.7443e-19	false	11	88926005	88957676	-	protein_coding	Dgke	diacylglycerol kinase%2C epsilon [Source:MGI Symbol%3BAcc:MGI:1889276]	K00901 Dgke, C87606, DAGK, DAGK6, DGK, DGK-epsilon; diacylglycerol kinase, epsilon	GO:0000166,nucleotide binding; GO:0003951,NAD+ kinase activity; GO:0004143,diacylglycerol kinase activity; GO:0005524,ATP binding; GO:0005654,nucleoplasm; GO:0005737,cytoplasm; GO:0005829,cytosol; GO:0006654,phosphatidic acid biosynthetic process; GO:0006661,phosphatidylinositol biosynthetic process; GO:0007165,signal transduction; GO:0007205,protein kinase C-activating G protein-coupled receptor…
ENSMUSG00000000278	193.838	201.002	223.804	132.907	130.59	131.941	230.279	216.509	234.394	140.254	148.066	141.503	249.629	262.231	252.877	106.885	101.234	95.6917	228.616	216.183	229.276	121.045	122.603	125.478	-0.631676	3.277e-12	1.00264e-10	false	-0.792855	4.00018e-24	2.4604e-22	false	-1.47013	1.43101e-47	1.18635e-45	down	-1.05109	4.57514e-57	8.45221e-56	down	11	88814846	88846291	-	protein_coding	Scpep1	serine carboxypeptidase 1 [Source:MGI Symbol%3BAcc:MGI:1921867]	K09646 Scpep1, 2410018F01Rik, 4833411K15Rik, AI957256, R, Risc; serine carboxypeptidase 1	GO:0004180,carboxypeptidase activity; GO:0004185,serine-type carboxypeptidase activity; GO:0005576,extracellular region; GO:0005829,cytosol; GO:0008233,peptidase activity; GO:0016787,hydrolase activity; GO:0045776,negative regulation of blood pressure; GO:0097746,regulation of blood vessel diameter
ENSMUSG00000000282	24.1101	24.0036	20.0108	17.6376	14.3624	15.9002	16.3704	14.0287	11.9023	13.7857	12.9082	16.1012	8.9731	8.625	9.1191	10.4265	7.4159	5.4895	15.0381	13.426	10.2573	12.2871	12.8401	17.0348	-0.495087	7.60315e-05	0.000453651	false	-0.109924	0.384048	0.490835	false	-0.334479	0.0659097	0.0957303	false	-0.0605274	0.685761	0.720638	false	11	74721746	74736551	+	protein_coding	Mnt	max binding protein [Source:MGI Symbol%3BAcc:MGI:109150]	K09115 Mnt, R, Rox, bHLHd, bHLHd3; max binding protein	GO:0000122,negative regulation of transcription by RNA polymerase II; GO:0000977,RNA polymerase II regulatory region sequence-specific DNA binding; GO:0000978,RNA polymerase II proximal promoter sequence-specific DNA binding; GO:0000981,DNA-binding transcription factor activity, RNA polymerase II-specific; GO:0001227,DNA-binding transcription repressor activity, RNA polymerase II-specific; GO:000…
ENSMUSG00000000290	3.7456	3.6145	2.7933	7.4001	7.6391	7.3681	3.7321	3.2556	3.4794	10.693	9.8805	11.9793	2.4895	1.8869	1.9095	7.3221	7.9212	6.8549	7.2419	5.1311	6.0216	11.4735	12.0014	12.7675	1.15703	7.57481e-14	2.9567e-12	up	1.50927	3.1203e-27	2.59658e-25	up	1.67932	9.50151e-22	1.34934e-20	up	0.796352	3.37971e-09	9.04789e-09	false	10	77366086	77401542	+	protein_coding	Itgb2	integrin beta 2 [Source:MGI Symbol%3BAcc:MGI:96611]	K06464 Itgb2, 2E6, AI528527, Cd18, LAD, LCAMB, Lfa1, MF17; integrin beta 2	GO:0001540,amyloid-beta binding; GO:0001851,complement component C3b binding; GO:0002523,leukocyte migration involved in inflammatory response; GO:0005178,integrin binding; GO:0005515,protein binding; GO:0005886,plasma membrane; GO:0005925,focal adhesion; GO:0006898,receptor-mediated endocytosis; GO:0006909,phagocytosis; GO:0006911,phagocytosis, engulfment; GO:0007155,cell adhesion; GO:0007159,le…
ENSMUSG00000000295	6.4355	7.1289	8.4596	8.6119	9.5982	9.9875	7.7116	8.5989	10.0634	9.2705	10.6785	11.4753	6.1053	5.762	5.2166	8.3305	8.3524	9.0213	9.5508	9.4206	9.4722	4.6561	5.3622	4.4668	0.370414	0.00818009	0.0247633	false	0.123574	0.350086	0.455616	false	0.452287	0.00122507	0.00248064	false	-1.1555	2.77917e-22	1.56305e-21	down	10	31189379	31204200	+	protein_coding	Hddc2	HD domain containing 2 [Source:MGI Symbol%3BAcc:MGI:1916942]	K07023 Hddc2, 2310057G13Rik; HD domain containing 2	GO:0002953,5'-deoxynucleotidase activity; GO:0005737,cytoplasm; GO:0005739,mitochondrion; GO:0016787,hydrolase activity; GO:0046872,metal ion binding
ENSMUSG00000000296	6.9472	7.5524	10.196	5.0158	5.609	7.0508	10.5036	11.1978	11.2285	9.3581	9.718	7.7944	10.6266	10.1855	9.4269	10.4785	12.6312	11.5816	10.6955	11.184	10.9444	11.1763	10.3325	9.9667	-0.468401	0.0260994	0.0643174	false	-0.423053	0.00639574	0.0157812	false	0.0614585	0.707271	0.756766	false	-0.242356	0.0809449	0.101783	false	10	31208372	31321954	-	protein_coding	Tpd52l1	tumor protein D52-like 1 [Source:MGI Symbol%3BAcc:MGI:1298386]	--	GO:0000086,G2/M transition of mitotic cell cycle; GO:0005737,cytoplasm; GO:0005769,early endosome; GO:0042802,identical protein binding; GO:0042803,protein homodimerization activity; GO:0043406,positive regulation of MAP kinase activity; GO:0046330,positive regulation of JNK cascade; GO:0048471,perinuclear region of cytoplasm; GO:2001235,positive regulation of apoptotic signaling pathway
ENSMUSG00000000301	1.3105	1.4549	2.3593	2.0749	1.9214	2.5598	0.4872	1.0463	1.047	1.2203	1.4443	0.8387	1.6492	1.4506	1.3019	1.7131	1.7209	1.7366	2.0009	1.6145	1.5587	1.0351	0.833	1.2366	0.367156	0.190275	0.308799	false	0.309006	0.41058	0.517728	false	0.0958427	0.727816	0.77524	false	-0.920402	0.00170187	0.00267405	false	11	59861440	59937315	-	protein_coding	Pemt	phosphatidylethanolamine N-methyltransferase [Source:MGI Symbol%3BAcc:MGI:104535]	K00551 Pemt, D9Mgi2, PEAMT, PEMT2, PLMT, Pem, Pemp, Pempt, Pempt2; phosphatidylethanolamine N-methyltransferase	GO:0000773,phosphatidyl-N-methylethanolamine N-methyltransferase activity; GO:0001835,blastocyst hatching; GO:0004608,phosphatidylethanolamine N-methyltransferase activity; GO:0005739,mitochondrion; GO:0005740,mitochondrial envelope; GO:0005783,endoplasmic reticulum; GO:0005789,endoplasmic reticulum membrane; GO:0005829,cytosol; GO:0006629,lipid metabolic process; GO:0006650,glycerophospholipid m…
ENSMUSG00000000303	0.0754	0.0379	0.0236	0.0764	0.0605	0.0607	0.0125	0	0.0123	0.0998	0.0383	0.0603	0.1439	0.2014	0.1274	0.1697	0.1218	0.2577	0.0895	0.0881	0.1218	1.065	0.6897	0.711	NA	NA	NA	NA	NA	NA	NA	NA	NA	NA	NA	NA	2.86582	5.79879e-11	1.74609e-10	up	8	107329983	107396878	+	protein_coding	Cdh1	cadherin 1 [Source:MGI Symbol%3BAcc:MGI:88354]	K05689 Cdh1, AA960649, ARC-1, E-ca, E-cad, E-cadh, Eca, Ecad, L-C, L-CAM, UVO, Um; cadherin 1	GO:0001701,in utero embryonic development; GO:0001829,trophectodermal cell differentiation; GO:0003382,epithelial cell morphogenesis; GO:0005509,calcium ion binding; GO:0005515,protein binding; GO:0005737,cytoplasm; GO:0005768,endosome; GO:0005794,Golgi apparatus; GO:0005802,trans-Golgi network; GO:0005886,plasma membrane; GO:0005911,cell-cell junction; GO:0005912,adherens junction; GO:0007155,ce…
ENSMUSG00000000305	0	0	0	0	0.0382	0.0536	0	0	0	0	0.0081	0.0076	0.0165	0	0	0	0	0	0	0	0	0.3475	0.3059	0.1793	NA	NA	NA	NA	NA	NA	NA	NA	NA	NA	NA	NA	7.34928	6.95008e-09	1.81719e-08	up	2	179084224	179541166	+	protein_coding	Cdh4	cadherin 4 [Source:MGI Symbol%3BAcc:MGI:99218]	K06797 Cdh4, AW120700, R-CAD, R-Ca, R-Cadh, Rc, Rcad; cadherin 4	GO:0005509,calcium ion binding; GO:0005886,plasma membrane; GO:0005887,integral component of plasma membrane; GO:0007155,cell adhesion; GO:0007156,homophilic cell adhesion via plasma membrane adhesion molecules; GO:0007157,heterophilic cell-cell adhesion via plasma membrane cell adhesion molecules; GO:0007411,axon guidance; GO:0016020,membrane; GO:0016021,integral component of membrane; GO:001634…
ENSMUSG00000000320	0.1969	0.1555	0.1057	0.1425	0.1085	0.0816	0.1812	0.1456	0.0277	0.1536	0.1574	0.1215	0.4979	0.5357	0.4993	0.2308	0.1227	0.1154	0.1431	0.1973	0.1212	0.1403	0.2574	0.4342	NA	NA	NA	NA	NA	NA	NA	NA	-1.84527	4.32463e-05	0.000110117	down	0.660133	0.244784	0.284447	false	11	70132283	70146179	-	protein_coding	Alox12	arachidonate 12-lipoxygenase [Source:MGI Symbol%3BAcc:MGI:87998]	K00458 Alox12, 9930022G08Rik, Alo, Alox12p, P-1, P-12LO; arachidonate 12-lipoxygenase	GO:0004052,arachidonate 12-lipoxygenase activity; GO:0005506,iron ion binding; GO:0005737,cytoplasm; GO:0005829,cytosol; GO:0005886,plasma membrane; GO:0006629,lipid metabolic process; GO:0006631,fatty acid metabolic process; GO:0010628,positive regulation of gene expression; GO:0010656,negative regulation of muscle cell apoptotic process; GO:0010942,positive regulation of cell death; GO:0016020,…
ENSMUSG00000000339	15.7667	17.1732	21.2671	27.0301	24.8026	26.1084	19.7211	20.1909	21.9627	21.6077	25.4589	22.7031	43.6597	45.6102	46.4064	46.3084	43.4963	43.1963	29.1735	33.0437	32.2556	34.2037	34.2741	35.2577	0.537384	6.55531e-05	0.00039905	false	0.0437781	0.694522	0.772015	false	-0.166428	0.123113	0.167878	false	-0.0475567	0.599813	0.639895	false	3	116282612	116301857	-	protein_coding	Rtca	RNA 3'-terminal phosphate cyclase [Source:MGI Symbol%3BAcc:MGI:1913618]	K01974 Rtca, 2310009A18Rik, AI450277, RPC, Rtcd, Rtcd1; RNA 3'-terminal phosphate cyclase	GO:0000166,nucleotide binding; GO:0003824,catalytic activity; GO:0003963,RNA-3'-phosphate cyclase activity; GO:0005524,ATP binding; GO:0005634,nucleus; GO:0005654,nucleoplasm; GO:0006396,RNA processing; GO:0016874,ligase activity
ENSMUSG00000000346	66.2395	68.3909	78.4051	66.76	69.5864	68.755	86.39	87.2755	96.2176	83.3579	82.3406	77.2401	129.553	116.882	126.225	76.4665	78.6383	80.7783	98.3934	103.613	101.416	54.4652	51.8311	52.6866	-0.0406574	0.680742	0.77992	false	-0.280519	0.00111787	0.00340739	false	-0.795337	4.44759e-16	3.77793e-15	false	-1.11471	8.01046e-57	1.46664e-55	down	15	100513230	100518642	+	protein_coding	Dazap2	DAZ associated protein 2 [Source:MGI Symbol%3BAcc:MGI:1344344]	--	GO:0005515,protein binding; GO:0005634,nucleus; GO:0005667,transcription factor complex; GO:0005737,cytoplasm; GO:0016607,nuclear speck; GO:0030971,receptor tyrosine kinase binding; GO:0031435,mitogen-activated protein kinase kinase kinase binding; GO:0032991,protein-containing complex; GO:0042802,identical protein binding; GO:0043539,protein serine/threonine kinase activator activity; GO:0050699…
ENSMUSG00000000355	16.9664	13.8967	21.7408	14.8209	16.2858	15.5512	12.3619	15.9819	17.5097	16.7058	16.7026	14.4969	20.4876	18.5848	20.0323	20.0489	21.4518	26.5215	14.3666	16.8214	17.4094	12.7317	14.0189	12.4959	-0.158942	0.344512	0.482354	false	-0.0667044	0.64733	0.732679	false	0.0675303	0.639431	0.699462	false	-0.490325	0.000120729	0.000215296	false	X	37689455	37702303	+	protein_coding	Mcts1	malignant T cell amplified sequence 1 [Source:MGI Symbol%3BAcc:MGI:1916245]	K07575 Mcts1, 1500019M23Rik, MCT-1; malignant T cell amplified sequence 1	GO:0001731,formation of translation preinitiation complex; GO:0002188,translation reinitiation; GO:0003723,RNA binding; GO:0003743,translation initiation factor activity; GO:0005737,cytoplasm; GO:0005829,cytosol; GO:0005886,plasma membrane; GO:0006412,translation; GO:0006413,translational initiation; GO:0006974,cellular response to DNA damage stimulus; GO:0007049,cell cycle; GO:0022627,cytosolic …
ENSMUSG00000000384	12.1541	13.517	13.7082	19.5763	19.2088	19.1092	8.9064	8.3547	8.9861	11.6393	12.8392	10.444	18.9868	19.258	17.4869	79.1872	74.2114	72.2785	14.7603	15.8266	16.2062	48.7051	46.2794	47.195	0.569651	1.39903e-08	2.12511e-07	false	0.282593	0.0139642	0.0310825	false	1.87934	4.07088e-68	1.20867e-65	up	1.42124	5.53303e-69	1.4318e-67	up	11	6565598	6576067	-	protein_coding	Tbrg4	transforming growth factor beta regulated gene 4 [Source:MGI Symbol%3BAcc:MGI:1100868]	--	GO:0004672,protein kinase activity; GO:0005739,mitochondrion; GO:0005759,mitochondrial matrix; GO:0016071,mRNA metabolic process; GO:0044528,regulation of mitochondrial mRNA stability; GO:0090615,mitochondrial mRNA processing
ENSMUSG00000000409	1.0198	1.1634	1.0132	1.093	0.8508	0.6824	0.2333	0.2031	0.2314	0.3896	0.1197	0.5272	0.4698	0.5898	0.3979	0.5869	0.4184	0.7042	0.4591	0.5307	0.2746	1.0762	1.1568	1.1305	-0.271438	0.344446	0.482314	false	0.512259	0.381466	0.488417	false	0.0875032	0.830475	0.863691	false	1.22376	0.000408188	0.00068691	up	4	129442137	129467434	-	protein_coding	Lck	lymphocyte protein tyrosine kinase [Source:MGI Symbol%3BAcc:MGI:96756]	K05856 Lck, Hck-3, Lsk, Lskt, p56<lc, p56<lck>, p56Lck; lymphocyte protein tyrosine kinase	GO:0000166,nucleotide binding; GO:0000242,pericentriolar material; GO:0001772,immunological synapse; GO:0001784,phosphotyrosine residue binding; GO:0003823,antigen binding; GO:0004672,protein kinase activity; GO:0004713,protein tyrosine kinase activity; GO:0004715,non-membrane spanning protein tyrosine kinase activity; GO:0004722,protein serine/threonine phosphatase activity; GO:0005102,signaling…
ENSMUSG00000000420	17.9651	17.0683	16.2194	18.2359	18.9647	17.9381	18.1825	19.8143	19.1589	20.386	20.0978	18.3548	13.2138	11.0708	13.8333	10.7408	14.5643	16.2308	25.321	26.2989	28.0296	10.4882	10.2886	9.7817	0.119279	0.207389	0.330045	false	-0.0869508	0.344538	0.449775	false	-0.00853071	0.956097	0.965398	false	-1.56407	5.81089e-76	1.72474e-74	down	18	24338401	24419875	+	protein_coding	Galnt1	polypeptide N-acetylgalactosaminyltransferase 1 [Source:MGI Symbol%3BAcc:MGI:894693]	K00710 Galnt1; polypeptide N-acetylgalactosaminyltransferase 1	GO:0004653,polypeptide N-acetylgalactosaminyltransferase activity; GO:0005576,extracellular region; GO:0005794,Golgi apparatus; GO:0006493,protein O-linked glycosylation; GO:0016020,membrane; GO:0016021,integral component of membrane; GO:0016740,transferase activity; GO:0016757,transferase activity, transferring glycosyl groups; GO:0018242,protein O-linked glycosylation via serine; GO:0018243,pro…
ENSMUSG00000000440	0.3112	0.3325	0.3472	0.2563	0.3376	0.4889	0.81	0.947	1.7024	1.1592	1.5041	1.1765	1.2155	0.9556	1.1249	1.2769	0.9243	1.4569	1.2672	2.1641	1.7811	1.3974	1.1276	1.1213	0.143657	0.750798	0.831845	false	0.0177702	0.953405	0.968544	false	0.0147489	0.95901	0.967803	false	-0.697718	0.00834728	0.0120766	false	6	115337912	115467360	+	protein_coding	Pparg	peroxisome proliferator activated receptor gamma [Source:MGI Symbol%3BAcc:MGI:97747]	K08530 Pparg, Nr1, Nr1c3, PPA, PPAR, PPAR-gamma, PPAR-gamma2, PPARgamma, PPARgamma2, Ppar-; peroxisome proliferator activated receptor gamma	GO:0000122,negative regulation of transcription by RNA polymerase II; GO:0000976,transcription regulatory region sequence-specific DNA binding; GO:0000977,RNA polymerase II regulatory region sequence-specific DNA binding; GO:0000978,RNA polymerase II proximal promoter sequence-specific DNA binding; GO:0001103,RNA polymerase II repressing transcription factor binding; GO:0001227,DNA-binding transc…
ENSMUSG00000000441	10.6581	10.8846	7.9852	10.936	11.9172	11.4943	7.9292	8.5008	7.9961	11.5442	12.3882	10.8114	7.0357	6.1752	7.1434	7.5583	7.8612	8.3427	10.4386	10.9933	11.1462	6.1372	6.0082	5.6149	0.231769	0.0944764	0.178937	false	0.379355	0.000115453	0.000457499	false	0.0884313	0.459257	0.52999	false	-1.05713	6.60286e-31	5.26466e-30	down	6	115595028	115653596	-	protein_coding	Raf1	v-raf-leukemia viral oncogene 1 [Source:MGI Symbol%3BAcc:MGI:97847]	K04366 Raf1, 6430402F14Rik, AA990557, BB129353, Cra, Craf1, D830050J10Rik, Raf, Raf-1, c-R, c-Raf, cRaf, v-, v-Raf; v-raf-leukemia viral oncogene 1	GO:0000165,MAPK cascade; GO:0000166,nucleotide binding; GO:0000186,activation of MAPKK activity; GO:0001666,response to hypoxia; GO:0001678,cellular glucose homeostasis; GO:0001934,positive regulation of protein phosphorylation; GO:0004672,protein kinase activity; GO:0004674,protein serine/threonine kinase activity; GO:0004709,MAP kinase kinase kinase activity; GO:0005515,protein binding; GO:0005…
ENSMUSG00000000486	0.5198	0.5017	0.5077	0.632	0.481	0.6431	0.2473	0.0861	0.0613	0.0206	0.0423	0.1996	0.433	0.3126	0.3586	0.1405	0.1008	0.0427	0.4444	0.3959	0.2016	1.0164	1.0149	1.2198	0.212454	0.556754	0.679189	false	NA	NA	NA	NA	NA	NA	NA	NA	1.45305	0.000137054	0.000242869	up	7	126813619	126832302	-	protein_coding	Septin1	septin 1 [Source:MGI Symbol%3BAcc:MGI:1858916]	--	--
ENSMUSG00000000489	4.9976	4.7193	4.7979	4.5325	4.1125	4.2835	4.7631	4.6614	4.724	5.5669	5.2808	6.4275	1.5384	1.9652	1.5687	5.8237	4.2973	4.688	4.3422	3.4591	3.0337	7.6304	8.2412	9.3363	-0.153564	0.226797	0.352737	false	0.160651	0.223733	0.317425	false	1.4043	9.9089e-14	6.7687e-13	up	1.03471	1.44842e-12	4.82334e-12	up	15	79880075	79899178	-	protein_coding	Pdgfb	platelet derived growth factor%2C B polypeptide [Source:MGI Symbol%3BAcc:MGI:97528]	K17386 Pdgfb, PDGF-, PDGF-2, PDGF-B, Sis, c-sis; platelet derived growth factor, B polypeptide	GO:0001568,blood vessel development; GO:0001892,embryonic placenta development; GO:0001938,positive regulation of endothelial cell proliferation; GO:0002548,monocyte chemotaxis; GO:0003104,positive regulation of glomerular filtration; GO:0005102,signaling receptor binding; GO:0005161,platelet-derived growth factor receptor binding; GO:0005518,collagen binding; GO:0005576,extracellular region; GO:…
ENSMUSG00000000531	5.2556	5.3977	5.1223	4.3807	3.8136	3.1682	4.5942	3.5997	3.2229	2.6661	4.2544	4.8282	10.3289	11.5854	12.126	7.0918	4.0826	4.1163	5.0332	4.1063	3.5002	3.5802	3.0459	4.101	-0.460664	0.0101381	0.0294717	false	-0.0861667	0.704236	0.779275	false	-1.29408	1.32564e-10	6.52195e-10	down	-0.420295	0.0371406	0.0492597	false	15	101122069	101130637	+	protein_coding	Tamalin	trafficking regulator and scaffold protein tamalin [Source:MGI Symbol%3BAcc:MGI:1860303]	K24053 Tamalin, Grasp, ta; trafficking regulator and scaffold protein tamalin	GO:0005515,protein binding; GO:0005641,nuclear envelope lumen; GO:0005737,cytoplasm; GO:0005886,plasma membrane; GO:0006886,intracellular protein transport; GO:0007165,signal transduction; GO:0008104,protein localization; GO:0014069,postsynaptic density; GO:0016020,membrane; GO:0030054,cell junction; GO:0030165,PDZ domain binding; GO:0031267,small GTPase binding; GO:0042802,identical protein bind…
ENSMUSG00000000532	7.6454	7.9091	6.8026	7.5759	7.2201	6.8118	5.9685	5.4002	4.2446	8.8977	8.3467	7.8136	2.776	2.4896	2.5987	3.4265	3.6564	2.7879	4.6454	4.3395	4.6079	6.4472	7.3519	6.4912	-0.0354535	0.768508	0.843894	false	0.555073	4.18357e-05	0.000182728	false	0.192038	0.261052	0.32446	false	0.39603	0.000786162	0.0012835	false	15	101071948	101111565	+	protein_coding	Acvr1b	activin A receptor%2C type 1B [Source:MGI Symbol%3BAcc:MGI:1338944]	K13567 Acvr1b, 6820432J04, ALK-4, Act, ActR, ActR-IB, ActRIB, Acv, Acvrlk4, Al, Alk4, SK, SKR2; activin A receptor, type 1B	GO:0000082,G1/S transition of mitotic cell cycle; GO:0000166,nucleotide binding; GO:0001701,in utero embryonic development; GO:0001942,hair follicle development; GO:0004672,protein kinase activity; GO:0004674,protein serine/threonine kinase activity; GO:0004675,transmembrane receptor protein serine/threonine kinase activity; GO:0005515,protein binding; GO:0005524,ATP binding; GO:0005829,cytosol; …
ENSMUSG00000000552	13.7958	14.6055	12.851	12.7759	10.3491	11.7231	8.1974	6.2217	5.8842	5.263	6.0183	8.0031	11.299	13.8072	13.5328	9.106	7.3533	5.3192	8.5092	7.8062	6.4953	7.5655	8.3388	10.7915	-0.230191	0.0718075	0.144501	false	-0.20073	0.256346	0.35473	false	-0.967376	9.35771e-08	3.35401e-07	false	0.0428737	0.786642	0.813262	false	15	103222322	103248520	-	protein_coding	Zfp385a	zinc finger protein 385A [Source:MGI Symbol%3BAcc:MGI:1352495]	--	GO:0000785,chromatin; GO:0002039,p53 binding; GO:0003676,nucleic acid binding; GO:0003723,RNA binding; GO:0003730,mRNA 3'-UTR binding; GO:0005634,nucleus; GO:0005737,cytoplasm; GO:0006417,regulation of translation; GO:0006915,apoptotic process; GO:0006974,cellular response to DNA damage stimulus; GO:0007049,cell cycle; GO:0007599,hemostasis; GO:0007611,learning or memory; GO:0007626,locomotory be…
ENSMUSG00000000555	53.0311	50.532	47.427	35.7303	33.7347	36.1986	64.6986	60.5581	63.2053	39.6475	40.9782	42.8367	60.4559	60.2488	62.237	27.934	21.9179	20.9305	77.9343	74.3335	74.2587	38.583	37.6941	38.7526	-0.501461	4.51797e-08	6.25762e-07	false	-0.738393	4.99849e-20	1.96422e-18	false	-1.50826	9.29445e-35	3.49006e-33	down	-1.15989	1.18428e-68	3.03717e-67	down	15	103252713	103275190	-	protein_coding	Itga5	integrin alpha 5 (fibronectin receptor alpha) [Source:MGI Symbol%3BAcc:MGI:96604]	K06484 Itga5, Cd49e, F, Fnra, VLA5; integrin alpha 5 (fibronectin receptor alpha)	GO:0005154,epidermal growth factor receptor binding; GO:0005178,integrin binding; GO:0005515,protein binding; GO:0005737,cytoplasm; GO:0005783,endoplasmic reticulum; GO:0005794,Golgi apparatus; GO:0005886,plasma membrane; GO:0005911,cell-cell junction; GO:0005925,focal adhesion; GO:0007044,cell-substrate junction assembly; GO:0007155,cell adhesion; GO:0007157,heterophilic cell-cell adhesion via p…
ENSMUSG00000000561	8.1047	8.6855	9.7638	12.2887	13.7961	13.9357	9.141	10.9383	10.7227	13.6359	13.412	10.9924	5.7712	6.0192	5.6461	11.2599	15.3154	16.4466	9.9647	11.4172	12.0791	11.152	11.633	9.8081	0.605841	2.58976e-07	2.98378e-06	false	0.175087	0.140421	0.216341	false	1.16672	5.59428e-14	3.91569e-13	up	-0.219663	0.0494263	0.0642991	false	3	105866685	105877353	+	protein_coding	Wdr77	WD repeat domain 77 [Source:MGI Symbol%3BAcc:MGI:1917715]	K13221 Wdr77, 2610003I18Rik, 2610312E17Rik, C79984, p44/MEP, p44/MEP50; WD repeat domain 77	GO:0005515,protein binding; GO:0005634,nucleus; GO:0005654,nucleoplasm; GO:0005737,cytoplasm; GO:0005794,Golgi apparatus; GO:0005829,cytosol; GO:0006357,regulation of transcription by RNA polymerase II; GO:0007315,pole plasm assembly; GO:0008284,positive regulation of cell proliferation; GO:0008285,negative regulation of cell proliferation; GO:0008327,methyl-CpG binding; GO:0030374,nuclear recept…
ENSMUSG00000000563	55.9472	55.4766	78.1555	62.761	58.1174	60.9352	36.7239	34.1617	39.7658	40.0838	42.7519	42.9871	94.6858	99.1116	97.5628	78.2543	67.1566	62.3638	46.7202	46.7182	43.3071	43.5871	45.6388	48.168	-0.0459457	0.744389	0.827306	false	0.0567331	0.529948	0.631592	false	-0.626578	2.65717e-08	1.00605e-07	false	-0.175803	0.0205705	0.0283176	false	3	105850014	105867415	-	protein_coding	Atp5pb	ATP synthase peripheral stalk-membrane subunit b [Source:MGI Symbol%3BAcc:MGI:1100495]	K02127 Atp5pb, Atp5, Atp5f1, C76477; ATP synthase peripheral stalk-membrane subunit b	GO:0000276,mitochondrial proton-transporting ATP synthase complex, coupling factor F(o); GO:0005654,nucleoplasm; GO:0005739,mitochondrion; GO:0005743,mitochondrial inner membrane; GO:0005753,mitochondrial proton-transporting ATP synthase complex; GO:0006811,ion transport; GO:0015078,proton transmembrane transporter activity; GO:0015986,ATP synthesis coupled proton transport; GO:0016020,membrane; …
ENSMUSG00000000567	30.0768	27.8653	26.5022	30.1252	26.4104	29.1387	34.6807	32.3167	35.5842	50.1689	50.8792	52.7839	130.183	170.464	129.99	168.703	129.284	110.012	58.6977	49.8601	50.3255	65.6824	62.925	68.3531	0.0342665	0.739342	0.823224	false	0.456256	5.93685e-08	4.63446e-07	false	-0.221712	0.165715	0.217774	false	0.127749	0.134445	0.163839	false	11	112673050	112678586	+	protein_coding	Sox9	SRY (sex determining region Y)-box 9 [Source:MGI Symbol%3BAcc:MGI:98371]	K18435 Sox9, 2010306G03Rik, AV220920, mKIAA4243, mSox9; SRY (sex determining region Y)-box 9	GO:0000122,negative regulation of transcription by RNA polymerase II; GO:0000976,transcription regulatory region sequence-specific DNA binding; GO:0000978,RNA polymerase II proximal promoter sequence-specific DNA binding; GO:0000981,DNA-binding transcription factor activity, RNA polymerase II-specific; GO:0000987,proximal promoter sequence-specific DNA binding; GO:0001228,DNA-binding transcriptio…
ENSMUSG00000000579	2.2053	1.9573	3.3571	3.3289	2.7272	2.2786	2.4277	3.1977	2.9909	2.1752	3.2029	3.2412	2.5343	3.2171	2.1139	3.4648	3.5101	3.1206	2.5853	2.8962	3.0144	1.9574	1.3456	1.9569	0.160875	0.489733	0.620647	false	-0.128815	0.498766	0.601411	false	0.218402	0.26599	0.329539	false	-0.873978	5.79407e-06	1.18304e-05	false	17	6869070	6877173	+	protein_coding	Dynlt1c	dynein light chain Tctex-type 1C [Source:MGI Symbol%3BAcc:MGI:3807476]	K10420 Dynlt1c, 100040603, AGS2, Dynlt, Dynlt1, Dynlt1d, Tctel1, Tctex-1, Tctex1; dynein light chain Tctex-type 1C	GO:0005868,cytoplasmic dynein complex; GO:0005881,cytoplasmic microtubule; GO:0008022,protein C-terminus binding; GO:0008150,biological_process; GO:0030027,lamellipodium; GO:0042802,identical protein binding; GO:0043025,neuronal cell body; GO:0044295,axonal growth cone; GO:0099503,secretory vesicle
ENSMUSG00000000594	12.5551	12.7351	13.5448	8.3781	6.8033	8.2204	20.2305	18.6116	19.7085	10.5067	11.1726	12.0257	13.032	14.0514	12.9917	6.0195	5.8984	5.3835	16.3357	16.4197	15.2184	5.2215	5.1808	5.9029	-0.717541	2.45114e-09	4.36696e-08	false	-0.924793	1.38144e-20	5.71056e-19	false	-1.35024	2.50203e-26	5.07038e-25	down	-1.73988	3.72561e-66	8.82816e-65	down	11	54988941	55003855	+	protein_coding	Gm2a	GM2 ganglioside activator protein [Source:MGI Symbol%3BAcc:MGI:95762]	K12383 Gm2a, AA408702, AW215435, GM2-AP, SAP-3; GM2 ganglioside activator protein	GO:0004563,beta-N-acetylhexosaminidase activity; GO:0005319,lipid transporter activity; GO:0005739,mitochondrion; GO:0005764,lysosome; GO:0006629,lipid metabolic process; GO:0006665,sphingolipid metabolic process; GO:0006689,ganglioside catabolic process; GO:0006869,lipid transport; GO:0007611,learning or memory; GO:0008047,enzyme activator activity; GO:0009313,oligosaccharide catabolic process; …
ENSMUSG00000000600	3.0703	3.042	2.837	3.2204	3.4363	3.2548	5.0194	6.2973	4.8929	4.6603	4.5596	3.8482	2.2011	1.9501	2.2562	1.8549	2.2763	2.5511	3.4436	3.6199	4.0888	3.9994	4.0606	3.3741	0.161316	0.0994059	0.186193	false	-0.439884	0.000176651	0.00067178	false	-0.0734172	0.606445	0.669765	false	-0.145553	0.175669	0.209726	false	5	3853184	3895564	+	protein_coding	Krit1	KRIT1%2C ankyrin repeat containing [Source:MGI Symbol%3BAcc:MGI:1930618]	K17705 Krit1, 2010007K12Rik, A630036P20Rik, AA432855, AI450393, AI643869, BB155247, BB235701, Ccm1, Kri, Krit; KRIT1, ankyrin repeat containing	GO:0001525,angiogenesis; GO:0001937,negative regulation of endothelial cell proliferation; GO:0005515,protein binding; GO:0005546,phosphatidylinositol-4,5-bisphosphate binding; GO:0005737,cytoplasm; GO:0005856,cytoskeleton; GO:0005886,plasma membrane; GO:0005911,cell-cell junction; GO:0008017,microtubule binding; GO:0010596,negative regulation of endothelial cell migration; GO:0016020,membrane; G…
ENSMUSG00000000605	0.8575	1.0507	1.1263	0.8553	0.9171	1.049	0.2789	0.2637	0.2437	0.6188	0.6679	0.5723	0.2372	0.3425	0.367	0.2781	0.3313	0.3642	0.6342	0.5371	0.6206	0.6951	0.3883	0.4206	-0.0912305	0.626297	0.738192	false	1.11252	2.38366e-05	0.000110399	up	-0.0992952	0.752937	0.796944	false	-0.43223	0.102154	0.126653	false	7	7285308	7303850	-	protein_coding	Clcn4	chloride channel%2C voltage-sensitive 4 [Source:MGI Symbol%3BAcc:MGI:104571]	K05012 Clcn4, Clc4-, Clc4-2, Clcn4-2, clC-4; chloride channel, voltage-sensitive 4	GO:0000166,nucleotide binding; GO:0005247,voltage-gated chloride channel activity; GO:0005524,ATP binding; GO:0005764,lysosome; GO:0005765,lysosomal membrane; GO:0005768,endosome; GO:0005769,early endosome; GO:0005783,endoplasmic reticulum; GO:0005789,endoplasmic reticulum membrane; GO:0005794,Golgi apparatus; GO:0005887,integral component of plasma membrane; GO:0006811,ion transport; GO:0006821,…
ENSMUSG00000000627	0.0109	0.0218	0.0102	0.055	0.0314	0.021	0.0431	0	0.0427	0.0216	0.0773	0.0313	0.0905	0.1959	0.0551	0.325	0.2738	0.3008	0.2321	0.1633	0.1053	0.3142	0.3423	0.3018	NA	NA	NA	NA	NA	NA	NA	NA	1.24719	0.017212	0.0284276	up	0.751165	0.0890153	0.111287	false	6	82888866	82916750	-	protein_coding	Sema4f	sema domain%2C immunoglobulin domain (Ig)%2C TM domain%2C and short cytoplasmic domain [Source:MGI Symbol%3BAcc:MGI:1340055]	K06521 Sema4f, Sema_W; sema domain, immunoglobulin domain (Ig), TM domain, and short cytoplasmic domain	GO:0001755,neural crest cell migration; GO:0005515,protein binding; GO:0005615,extracellular space; GO:0005783,endoplasmic reticulum; GO:0005886,plasma membrane; GO:0005887,integral component of plasma membrane; GO:0007275,multicellular organism development; GO:0007399,nervous system development; GO:0007411,axon guidance; GO:0016020,membrane; GO:0016021,integral component of membrane; GO:0030054,…
ENSMUSG00000000628	9.6431	8.9987	8.913	13.8477	12.8311	12.9486	13.1765	10.6355	10.1064	19.3175	18.5337	20.8142	26.4398	31.3647	24.3115	21.7293	17.1619	13.7829	13.4889	13.4747	12.4606	17.0618	16.7357	19.2476	0.53781	4.37703e-08	6.11127e-07	false	0.663337	2.11636e-09	2.14705e-08	false	-0.783211	9.69541e-07	3.09841e-06	false	0.245258	0.00562624	0.00833413	false	6	82702006	82751435	-	protein_coding	Hk2	hexokinase 2 [Source:MGI Symbol%3BAcc:MGI:1315197]	K00844 Hk2, AI642394, HK, HKII; hexokinase 2	GO:0000166,nucleotide binding; GO:0001678,cellular glucose homeostasis; GO:0002931,response to ischemia; GO:0003824,catalytic activity; GO:0004340,glucokinase activity; GO:0004396,hexokinase activity; GO:0005515,protein binding; GO:0005524,ATP binding; GO:0005536,glucose binding; GO:0005737,cytoplasm; GO:0005739,mitochondrion; GO:0005741,mitochondrial outer membrane; GO:0005813,centrosome; GO:000…
ENSMUSG00000000631	16.4306	16.5809	11.251	15.6657	13.7541	14.552	7.6068	6.3811	5.5015	10.1749	10.2326	11.0791	3.4954	2.8512	3.3179	6.0338	5.106	4.2775	8.2291	7.0365	6.6057	11.5072	11.1904	14.0293	0.00325335	0.983104	0.988707	false	0.564843	4.23272e-07	2.79808e-06	false	0.537815	0.000114205	0.000272128	false	0.565009	2.88086e-07	6.62391e-07	false	11	77654072	77756806	+	protein_coding	Myo18a	myosin XVIIIA [Source:MGI Symbol%3BAcc:MGI:2667185]	K10362 Myo18a, MAJN, MyoP, MyoPDZ, MysPDZ, SP-R210; myosin XVIIIA	GO:0000166,nucleotide binding; GO:0003774,motor activity; GO:0005524,ATP binding; GO:0005737,cytoplasm; GO:0005794,Golgi apparatus; GO:0005802,trans-Golgi network; GO:0005856,cytoskeleton; GO:0005903,brush border; GO:0007030,Golgi organization; GO:0016459,myosin complex; GO:0016477,cell migration; GO:0030054,cell junction; GO:0031032,actomyosin structure organization; GO:0042641,actomyosin; GO:00…
ENSMUSG00000000686	0.0757	0.1522	0.0889	0.0384	0.2555	0.0732	0.0563	0.0392	0.0186	0.094	0.0963	0.2725	0.2563	0.0759	0.0576	0.3106	0.1835	0.0971	0.0385	0.019	0.0408	0.2077	0.3465	0.4286	NA	NA	NA	NA	NA	NA	NA	NA	NA	NA	NA	NA	3.14452	0.000307315	0.000524609	up	11	77405947	77429433	+	protein_coding	Abhd15	abhydrolase domain containing 15 [Source:MGI Symbol%3BAcc:MGI:1914727]	K13707 Abhd15, 1300007F04Rik; abhydrolase domain containing 15	GO:0005576,extracellular region; GO:0016787,hydrolase activity; GO:0034338,short-chain carboxylesterase activity; GO:0044255,cellular lipid metabolic process; GO:0047372,acylglycerol lipase activity
ENSMUSG00000000690	26.7334	23.7023	27.9126	20.6281	18.6382	19.5072	19.1386	17.328	19.0677	13.0144	12.5867	16.65	45.5696	48.5268	46.5581	18.1546	14.323	11.8525	25.425	21.6048	20.731	12.11	11.3327	13.3975	-0.401305	0.000408719	0.00196664	false	-0.521559	6.83264e-05	0.000284663	false	-1.80508	1.66566e-34	6.16392e-33	down	-1.06184	5.51299e-19	2.63535e-18	down	11	96183302	96192395	+	protein_coding	Hoxb6	homeobox B6 [Source:MGI Symbol%3BAcc:MGI:96187]	K09306 Hoxb6, Hox-2., Hox-2.2; homeobox B6	GO:0000978,RNA polymerase II proximal promoter sequence-specific DNA binding; GO:0000981,DNA-binding transcription factor activity, RNA polymerase II-specific; GO:0003677,DNA binding; GO:0003700,DNA-binding transcription factor activity; GO:0005634,nucleus; GO:0006355,regulation of transcription, DNA-templated; GO:0006357,regulation of transcription by RNA polymerase II; GO:0007275,multicellular …
ENSMUSG00000000693	18.1581	17.1774	17.548	14.7831	12.5604	13.7394	22.6174	19.2075	20.3823	15.7416	16.2384	14.7715	4.536	5.0794	4.8619	2.5178	2.4929	2.8807	20.1595	18.5992	21.7373	5.8892	6.333	6.2303	-0.350947	0.000695739	0.00311174	false	-0.540408	2.79477e-08	2.31962e-07	false	-1.01406	8.71825e-11	4.39423e-10	down	-1.89521	2.46018e-82	8.53975e-81	down	6	83011154	83029543	+	protein_coding	Loxl3	lysyl oxidase-like 3 [Source:MGI Symbol%3BAcc:MGI:1337004]	K00280 Loxl3, L, Lor2, Loxl2; lysyl oxidase-like 3	GO:0001837,epithelial to mesenchymal transition; GO:0001968,fibronectin binding; GO:0004720,protein-lysine 6-oxidase activity; GO:0005044,scavenger receptor activity; GO:0005507,copper ion binding; GO:0005576,extracellular region; GO:0005615,extracellular space; GO:0005634,nucleus; GO:0005737,cytoplasm; GO:0006954,inflammatory response; GO:0016020,membrane; GO:0016491,oxidoreductase activity; GO:…
ENSMUSG00000000708	14.6946	13.101	11.9621	9.2451	10.5592	11.146	11.8655	13.178	12.6268	13.5865	12.4398	11.8854	5.5929	3.6916	4.5143	4.6485	6.169	7.1078	9.3588	10.6583	10.794	8.2546	8.222	7.2409	-0.347233	0.00637617	0.0201056	false	-0.119318	0.245684	0.342013	false	0.246403	0.179973	0.234389	false	-0.55929	2.29082e-07	5.31239e-07	false	17	53873889	53979748	+	protein_coding	Kat2b	K(lysine) acetyltransferase 2B [Source:MGI Symbol%3BAcc:MGI:1343094]	K06062 Kat2b, A930006P13Rik, AI461839, AW536563, Pc, Pcaf, p/CAF; K(lysine) acetyltransferase 2B	GO:0000123,histone acetyltransferase complex; GO:0000776,kinetochore; GO:0000785,chromatin; GO:0000977,RNA polymerase II regulatory region sequence-specific DNA binding; GO:0003682,chromatin binding; GO:0003712,transcription coregulator activity; GO:0003713,transcription coactivator activity; GO:0004145,diamine N-acetyltransferase activity; GO:0004402,histone acetyltransferase activity; GO:000446…
ENSMUSG00000000732	0.659	0.7001	0.5256	0.7056	0.7911	0.9254	0.6164	0.6568	0.5257	0.9262	0.8855	1.1936	0.5568	0.349	0.2144	0.2521	0.422	0.1913	0.7214	0.9845	0.7768	5.9544	6.5373	7.0521	0.378305	0.152874	0.261577	false	0.614718	0.0221169	0.0460947	false	-0.504507	0.269563	0.333674	false	2.79199	1.10558e-61	2.32399e-60	up	10	77905136	77919747	+	protein_coding	Icosl	icos ligand [Source:MGI Symbol%3BAcc:MGI:1354701]	K06710 Icosl, AU044799, B7-H2, B7RP, B7RP-1, B7h, BG071784, GI50, GL5, GL50, GL50-, GL50-B, IC, ICOS-L, Icoslg, L, LICOS, Ly115l, mKIAA0653; icos ligand	GO:0001817,regulation of cytokine production; GO:0002250,adaptive immune response; GO:0002376,immune system process; GO:0005102,signaling receptor binding; GO:0005515,protein binding; GO:0005886,plasma membrane; GO:0005887,integral component of plasma membrane; GO:0007165,signal transduction; GO:0009897,external side of plasma membrane; GO:0016020,membrane; GO:0016021,integral component of membra…
ENSMUSG00000000740	252.645	260.981	377.346	293.738	237.009	266.69	230.814	195.892	239.322	169.887	202.931	222.873	866.188	1054.54	883.262	527.703	377.583	340.265	313.267	289.333	266.755	195.807	211.206	234.263	-0.145622	0.359473	0.497302	false	-0.289378	0.00804575	0.0192771	false	-1.31333	1.45129e-17	1.39628e-16	down	-0.621604	3.07292e-12	1.00327e-11	false	8	123829089	123831983	+	protein_coding	Rpl13	ribosomal protein L13 [Source:MGI Symbol%3BAcc:MGI:105922]	K02873 Rpl13, A52, L1, L13; ribosomal protein L13	GO:0001824,blastocyst development; GO:0003723,RNA binding; GO:0003735,structural constituent of ribosome; GO:0005622,intracellular; GO:0005730,nucleolus; GO:0005783,endoplasmic reticulum; GO:0005829,cytosol; GO:0005840,ribosome; GO:0006412,translation; GO:0022625,cytosolic large ribosomal subunit; GO:0060348,bone development
ENSMUSG00000000753	120.441	119.992	136.574	92.9275	89.6062	93.5141	110.669	109.687	120.055	77.6844	75.212	89.3904	34.4395	36.1049	36.02	16.7367	18.442	14.6645	116.645	119.516	97.814	26.3111	27.1413	31.4824	-0.435746	2.22662e-06	2.02407e-05	false	-0.618633	7.3024e-11	9.35353e-10	false	-1.23381	4.22499e-23	6.76793e-22	down	-2.15822	9.00729e-98	4.37724e-96	down	11	75300595	75313527	-	protein_coding	Serpinf1	serine (or cysteine) peptidase inhibitor%2C clade F%2C member 1 [Source:MGI Symbol%3BAcc:MGI:108080]	K19614 Serpinf1, AI195227, EPC-, EPC-1, Ped, Pedf, Pedfl, Sdf, Sdf3; serine (or cysteine) peptidase inhibitor, clade F, member 1	GO:0004867,serine-type endopeptidase inhibitor activity; GO:0005576,extracellular region; GO:0005604,basement membrane; GO:0005615,extracellular space; GO:0007614,short-term memory; GO:0010596,negative regulation of endothelial cell migration; GO:0010629,negative regulation of gene expression; GO:0010951,negative regulation of endopeptidase activity; GO:0010976,positive regulation of neuron proje…
ENSMUSG00000000759	9.0847	9.0058	8.2812	9.9801	10.4643	10.2132	6.9727	7.1107	6.5661	9.8886	9.0921	10.5487	5.3485	4.1873	5.3872	10.1675	11.6114	11.4522	8.3872	8.1307	8.4931	10.408	10.2818	10.4416	0.231174	0.0160072	0.0430284	false	0.388458	0.000109505	0.000436648	false	1.02196	1.96707e-15	1.57848e-14	up	0.133682	0.0893413	0.111675	false	8	12664277	12722248	-	protein_coding	Tubgcp3	tubulin%2C gamma complex associated protein 3 [Source:MGI Symbol%3BAcc:MGI:2183752]	K16570 Tubgcp3, GCP, GCP3, Spc, Spc98p; tubulin, gamma complex associated protein 3	GO:0000226,microtubule cytoskeleton organization; GO:0000278,mitotic cell cycle; GO:0000922,spindle pole; GO:0000923,equatorial microtubule organizing center; GO:0000930,gamma-tubulin complex; GO:0005737,cytoplasm; GO:0005813,centrosome; GO:0005814,centriole; GO:0005815,microtubule organizing center; GO:0005827,polar microtubule; GO:0005856,cytoskeleton; GO:0005874,microtubule; GO:0007020,microtu…
ENSMUSG00000000776	4.7501	6.2127	5.8041	6.4246	6.6167	6.6536	6.1262	5.6078	4.9478	4.358	4.6277	6.1057	9.0975	8.8177	8.2906	13.8339	9.5832	7.888	8.8096	7.1211	6.4393	15.382	13.8984	16.6574	0.246045	0.0944657	0.178937	false	-0.271083	0.0995227	0.162425	false	0.116978	0.518238	0.588538	false	0.855193	1.28041e-10	3.77305e-10	false	14	70676197	70680887	-	protein_coding	Polr3d	polymerase (RNA) III (DNA directed) polypeptide D [Source:MGI Symbol%3BAcc:MGI:1914315]	K03026 Polr3d, 2810426M17Rik, 44kD, 44kDa, AI326118, AW489084, BN51, BN51T, RP, RPC4, TSBN, TSBN51; polymerase (RNA) III (DNA directed) polypeptide D	GO:0002376,immune system process; GO:0003677,DNA binding; GO:0003682,chromatin binding; GO:0003899,DNA-directed 5'-3' RNA polymerase activity; GO:0005634,nucleus; GO:0005654,nucleoplasm; GO:0005666,RNA polymerase III complex; GO:0005829,cytosol; GO:0006383,transcription by RNA polymerase III; GO:0032728,positive regulation of interferon-beta production; GO:0045087,innate immune response; GO:00450…
ENSMUSG00000000787	102.457	106.843	98.3946	137.498	149.24	135.418	86.4692	84.1884	83.2221	84.7756	88.2753	81.6768	174.023	174.18	169.294	402.75	449.525	467.027	102.727	105.481	112.007	206.491	206.318	197.514	0.470066	1.55378e-07	1.8917e-06	false	-0.12373	0.104426	0.169099	false	1.21355	1.14061e-30	3.30208e-29	up	0.748362	5.67292e-27	3.86903e-26	false	X	13147209	13160291	+	protein_coding	Ddx3x	DEAD box helicase 3%2C X-linked [Source:MGI Symbol%3BAcc:MGI:103064]	K11594 Ddx3x, D1Pas, D1Pas1-rs2, Ddx3, Fin, Fin14; DEAD box helicase 3, X-linked	GO:0000166,nucleotide binding; GO:0002376,immune system process; GO:0003676,nucleic acid binding; GO:0003677,DNA binding; GO:0003678,DNA helicase activity; GO:0003723,RNA binding; GO:0003724,RNA helicase activity; GO:0003729,mRNA binding; GO:0003924,GTPase activity; GO:0004386,helicase activity; GO:0005515,protein binding; GO:0005524,ATP binding; GO:0005634,nucleus; GO:0005654,nucleoplasm; GO:000…
ENSMUSG00000000791	6.9969	7.8649	5.9675	7.6998	6.8937	7.7505	2.8441	2.0291	2.1328	4.934	5.7373	5.2659	1.2533	1.4309	1.0648	2.7557	2.1033	2.1822	3.4328	3.1837	3.5574	7.3297	7.4001	8.0232	0.114942	0.411307	0.549514	false	1.05704	3.36268e-11	4.55464e-10	up	0.768822	0.000431534	0.000938676	false	0.979236	7.36366e-16	2.99987e-15	false	8	71261093	71274068	+	protein_coding	Il12rb1	interleukin 12 receptor%2C beta 1 [Source:MGI Symbol%3BAcc:MGI:104579]	K05063 Il12rb1, CD212, IL-12R, IL-12R[b]; interleukin 12 receptor, beta 1	GO:0002230,positive regulation of defense response to virus by host; GO:0002827,positive regulation of T-helper 1 type immune response; GO:0004896,cytokine receptor activity; GO:0005143,interleukin-12 receptor binding; GO:0005515,protein binding; GO:0005886,plasma membrane; GO:0009897,external side of plasma membrane; GO:0016020,membrane; GO:0016021,integral component of membrane; GO:0016517,inte…
ENSMUSG00000000792	0.2943	0.5523	0.1659	0.5566	0.3404	0.4551	0.1167	0.0813	0.0193	0.0585	0.2794	0.1883	0.2043	0.2557	0.2787	0.1894	0.1522	0.3422	0.2995	0.1966	0.1479	1.057	1.2769	1.4944	0.43313	0.38281	0.521244	false	NA	NA	NA	NA	NA	NA	NA	NA	2.38347	2.25473e-09	6.11035e-09	up	8	71335533	71345401	-	protein_coding	Slc5a5	solute carrier family 5 (sodium iodide symporter)%2C member 5 [Source:MGI Symbol%3BAcc:MGI:2149330]	K14385 Slc5a5, NIS; solute carrier family 5 (sodium iodide symporter), member 5	GO:0005634,nucleus; GO:0005886,plasma membrane; GO:0006590,thyroid hormone generation; GO:0006811,ion transport; GO:0006814,sodium ion transport; GO:0008507,sodium:iodide symporter activity; GO:0015111,iodide transmembrane transporter activity; GO:0015293,symporter activity; GO:0015705,iodide transport; GO:0016020,membrane; GO:0016021,integral component of membrane; GO:0022857,transmembrane trans…
ENSMUSG00000000794	3.6607	3.465	2.442	2.7236	3.0681	2.7308	1.8855	1.8274	1.7349	2.4894	2.5387	2.3744	0.1717	0.1378	0.184	0.2812	0.3358	0.1974	1.7232	1.6417	1.4151	1.7219	1.9955	1.9746	-0.153024	0.358228	0.496058	false	0.313913	0.0114871	0.0262215	false	0.589479	0.0899642	0.126942	false	0.0685722	0.614927	0.654996	false	3	89427471	89582439	+	protein_coding	Kcnn3	potassium intermediate/small conductance calcium-activated channel%2C subfamily N%2C member 3 [Source:MGI Symbol%3BAcc:MGI:2153183]	K04944 Kcnn3, KCa2.3, SK, SK3, SKCA3; potassium intermediate/small conductance calcium-activated channel, subfamily N, member 3	GO:0005516,calmodulin binding; GO:0005737,cytoplasm; GO:0005886,plasma membrane; GO:0006811,ion transport; GO:0006813,potassium ion transport; GO:0015269,calcium-activated potassium channel activity; GO:0016020,membrane; GO:0016021,integral component of membrane; GO:0016286,small conductance calcium-activated potassium channel activity; GO:0030175,filopodium; GO:0031594,neuromuscular junction; GO…
ENSMUSG00000000811	7.2515	7.2908	7.4391	8.5795	8.2404	8.0664	8.2737	6.3986	7.3692	6.7395	6.6972	8.0111	2.0884	1.7057	1.2535	5.7095	5.755	5.3197	6.7213	6.9633	6.1311	6.0019	4.9025	5.6711	0.192591	0.105741	0.195555	false	-0.166785	0.243061	0.339104	false	1.59714	5.7673e-15	4.44096e-14	up	-0.440179	0.00137717	0.00218518	false	6	89620970	89652511	+	protein_coding	Txnrd3	thioredoxin reductase 3 [Source:MGI Symbol%3BAcc:MGI:2386711]	K22182 Txnrd3, AI196535, TGR, TR, TR2, Tg; thioredoxin reductase 3	GO:0001825,blastocyst formation; GO:0004791,thioredoxin-disulfide reductase activity; GO:0005515,protein binding; GO:0005634,nucleus; GO:0005654,nucleoplasm; GO:0005737,cytoplasm; GO:0005739,mitochondrion; GO:0005783,endoplasmic reticulum; GO:0005829,cytosol; GO:0006749,glutathione metabolic process; GO:0007275,multicellular organism development; GO:0007283,spermatogenesis; GO:0009055,electron tr…
ENSMUSG00000000823	10.8816	11.4918	7.6538	8.3425	8.6524	8.4632	5.4192	4.8052	3.8402	4.3063	4.9258	3.984	1.2562	1.0909	1.1981	2.28	2.4621	2.0769	5.2289	5.4107	5.1429	5.7984	6.1421	5.2704	-0.224795	0.149678	0.257444	false	-0.218193	0.116274	0.184865	false	0.808388	2.91745e-06	8.75989e-06	false	-0.057003	0.587716	0.628769	false	2	181223896	181234596	-	protein_coding	Zfp512b	zinc finger protein 512B [Source:MGI Symbol%3BAcc:MGI:2685478]	--	GO:0003674,molecular_function; GO:0005654,nucleoplasm; GO:0008150,biological_process
ENSMUSG00000000884	1.593	1.5195	1.3045	1.7798	1.5883	1.8557	1.0529	1.0436	0.9639	1.0818	0.8865	1.1241	1.6449	1.3513	1.3399	2.9836	2.7462	2.8915	1.4829	1.3919	1.848	2.9477	2.7693	2.9151	0.256382	0.181863	0.298151	false	-0.111375	0.644567	0.730582	false	0.8559	6.23034e-06	1.7992e-05	false	0.68979	8.9814e-05	0.000162737	false	16	18317463	18385429	+	protein_coding	Gnb1l	guanine nucleotide binding protein (G protein)%2C beta polypeptide 1-like [Source:MGI Symbol%3BAcc:MGI:1338057]	K24732 Gnb1l, ESTM5, ESTM55, Gm16314, Me49f07, Wdr1, Wdr14, Wdvc, Wdvcf; guanine nucleotide binding protein (G protein), beta polypeptide 1-like	GO:0003674,molecular_function; GO:0005737,cytoplasm; GO:0035176,social behavior
ENSMUSG00000000901	21.7123	21.9339	25.2304	13.0332	10.5455	11.7725	26.9383	19.0398	23.2198	12.7745	13.5057	16.0788	8.5495	8.5821	9.2517	5.4095	3.9702	4.5186	19.0274	15.6058	18.3763	4.5799	4.8997	5.449	-0.949049	2.1192e-14	8.92072e-13	false	-0.835171	3.50829e-10	4.07179e-09	false	-1.06221	1.65297e-11	8.96876e-11	down	-2.01076	2.22188e-58	4.29284e-57	down	10	75759056	75772330	-	protein_coding	Mmp11	matrix metallopeptidase 11 [Source:MGI Symbol%3BAcc:MGI:97008]	K07993 Mmp11, MMP-11, SL-3, ST, ST3, Stmy, Stmy3; matrix metallopeptidase 11	GO:0004222,metalloendopeptidase activity; GO:0005576,extracellular region; GO:0006508,proteolysis; GO:0007275,multicellular organism development; GO:0008233,peptidase activity; GO:0008237,metallopeptidase activity; GO:0008270,zinc ion binding; GO:0016787,hydrolase activity; GO:0030198,extracellular matrix organization; GO:0030199,collagen fibril organization; GO:0030574,collagen catabolic process…
ENSMUSG00000000902	7.809	7.6328	9.2945	9.9536	9.6721	9.5645	4.8549	5.0343	5.5344	7.353	7.797	7.7466	1.5994	1.2926	1.5213	3.7551	2.8238	3.1287	6.3117	5.9244	5.3919	9.5759	9.0022	9.2684	0.252614	0.0230272	0.0581596	false	0.441062	2.12141e-05	9.90822e-05	false	1.0018	8.10101e-10	3.65979e-09	up	0.477204	4.13923e-07	9.39072e-07	false	10	75732603	75757451	-	protein_coding	Smarcb1	SWI/SNF related%2C matrix associated%2C actin dependent regulator of chromatin%2C subfamily b%2C member 1 [Source:MGI Symbol%3BAcc:MGI:1328366]	K11648 Smarcb1, AU020204, Baf4, Baf47, I, Ini1, SNF5/INI1, Sn, Snf5; SWI/SNF related, matrix associated, actin dependent regulator of chromatin, subfamily b, member 1	GO:0000228,nuclear chromosome; GO:0001164,RNA polymerase I CORE element sequence-specific DNA binding; GO:0001650,fibrillar center; GO:0001741,XY body; GO:0001824,blastocyst development; GO:0001835,blastocyst hatching; GO:0002039,p53 binding; GO:0003677,DNA binding; GO:0003712,transcription coregulator activity; GO:0003713,transcription coactivator activity; GO:0005515,protein binding; GO:0005634…
ENSMUSG00000000916	7.6513	7.7864	8.5366	8.4678	7.9919	7.7943	4.6965	4.0795	4.7495	4.9164	4.887	4.0237	6.9983	7.3235	6.642	17.8289	14.8388	15.3167	6.0815	5.3346	6.8228	13.5279	13.0314	12.7382	0.0301033	0.787266	0.856855	false	-0.0975722	0.485063	0.588286	false	1.05578	1.86673e-16	1.63685e-15	up	0.926359	1.94024e-16	8.14025e-16	false	5	135398807	135405659	+	protein_coding	Nsun5	NOL1/NOP2/Sun domain family%2C member 5 [Source:MGI Symbol%3BAcc:MGI:2140844]	K15264 Nsun5, 9830109N13Rik, AI326939, N, Nol1r, Wbscr, Wbscr20, Wbscr20a; NOL1/NOP2/Sun domain family, member 5	GO:0001510,RNA methylation; GO:0003723,RNA binding; GO:0005634,nucleus; GO:0005654,nucleoplasm; GO:0005730,nucleolus; GO:0006364,rRNA processing; GO:0008168,methyltransferase activity; GO:0009383,rRNA (cytosine-C5-)-methyltransferase activity; GO:0014003,oligodendrocyte development; GO:0016740,transferase activity; GO:0021987,cerebral cortex development; GO:0022038,corpus callosum development; GO…
ENSMUSG00000000942	5.3697	4.6379	4.7729	4.4917	4.0996	4.18	2.3938	2.5008	2.6577	2.0044	2.7497	1.9027	7.3562	7.948	8.1898	4.3833	4.7177	5.5827	3.2647	3.5035	2.6785	5.2134	5.6073	6.1578	-0.197301	0.275777	0.408841	false	-0.313418	0.231476	0.326363	false	-0.816025	1.02106e-05	2.86251e-05	false	0.661085	0.000818583	0.0013337	false	6	52166651	52168733	-	protein_coding	Hoxa4	homeobox A4 [Source:MGI Symbol%3BAcc:MGI:96176]	K09304 Hoxa4, AV206827, Hox-1., Hox-1.4; homeobox A4	GO:0000978,RNA polymerase II proximal promoter sequence-specific DNA binding; GO:0000981,DNA-binding transcription factor activity, RNA polymerase II-specific; GO:0003677,DNA binding; GO:0003700,DNA-binding transcription factor activity; GO:0005634,nucleus; GO:0005654,nucleoplasm; GO:0006355,regulation of transcription, DNA-templated; GO:0006357,regulation of transcription by RNA polymerase II; G…
ENSMUSG00000000948	2.6321	2.6907	1.3138	1.8302	2.1765	1.8097	4.6295	5.4181	3.6602	3.7956	4.336	3.5734	1.6057	0.9716	1.4637	0.8399	1.4844	1.9772	3.3406	3.3334	4.2233	1.6701	2.0608	1.3037	-0.176125	0.488705	0.619954	false	-0.356619	0.0197288	0.0418019	false	-0.0387666	0.890136	0.911483	false	-1.29471	1.75183e-12	5.81618e-12	down	7	59623897	59654812	-	protein_coding	Gm38393	predicted gene%2C 38393 [Source:MGI Symbol%3BAcc:MGI:5613898]	--	--
ENSMUSG00000000957	45.3581	45.8849	45.954	58.8343	55.5647	57.9376	61.7679	50.3825	51.8781	74.2947	72.1092	90.8124	37.2202	36.62	42.0862	33.9132	29.1136	22.3568	52.2025	47.2279	41.0202	38.6657	40.3047	49.7146	0.342648	1.19043e-05	8.7709e-05	false	0.405196	0.000200061	0.000751378	false	-0.579008	3.81495e-05	9.81173e-05	false	-0.309091	0.00601211	0.00886633	false	14	54669069	54682821	+	protein_coding	Mmp14	matrix metallopeptidase 14 (membrane-inserted) [Source:MGI Symbol%3BAcc:MGI:101900]	K07763 Mmp14, AI325305, MMP-X1, MT-MMP-1, MT1-MM, MT1-MMP, sa, sabe; matrix metallopeptidase 14 (membrane-inserted)	GO:0001501,skeletal system development; GO:0001503,ossification; GO:0001958,endochondral ossification; GO:0004175,endopeptidase activity; GO:0004222,metalloendopeptidase activity; GO:0005178,integrin binding; GO:0005615,extracellular space; GO:0005634,nucleus; GO:0005737,cytoplasm; GO:0005829,cytosol; GO:0005886,plasma membrane; GO:0006508,proteolysis; GO:0008233,peptidase activity; GO:0008237,me…
ENSMUSG00000000958	1.2303	2.0559	1.5463	1.8262	1.2863	1.2395	0.7559	0.7538	0.7838	1.2908	1.569	1.2642	1.931	1.9977	2.0569	1.656	1.5459	1.28	1.2347	1.0594	1.1386	6.5523	6.485	6.6354	-0.138854	0.597311	0.713395	false	0.716516	0.00735675	0.0178276	false	-0.554261	0.0122112	0.0207259	false	2.33683	2.00303e-44	2.58464e-43	up	14	54606899	54655237	-	protein_coding	Slc7a7	solute carrier family 7 (cationic amino acid transporter%2C y+ system)%2C member 7 [Source:MGI Symbol%3BAcc:MGI:1337120]	K13867 Slc7a7, AI790233, my+la, my+lat1; solute carrier family 7 (cationic amino acid transporter, y+ system), member 7	GO:0000821,regulation of arginine metabolic process; GO:0003333,amino acid transmembrane transport; GO:0005886,plasma membrane; GO:0006865,amino acid transport; GO:0015174,basic amino acid transmembrane transporter activity; GO:0015179,L-amino acid transmembrane transporter activity; GO:0016020,membrane; GO:0016021,integral component of membrane; GO:0022857,transmembrane transporter activity; GO:…
ENSMUSG00000000959	22.9546	26.824	27.5293	26.7342	27.3477	28.9147	29.9518	33.079	36.6379	33.2186	31.9279	32.5892	31.369	34.5239	31.7221	39.7135	40.4436	44.0176	28.5864	29.478	26.5866	22.4898	22.7932	23.2565	0.116368	0.274094	0.406986	false	-0.157113	0.106697	0.17216	false	0.209046	0.0624263	0.0910958	false	-0.487122	5.64617e-10	1.59118e-09	false	14	54598291	54607130	+	protein_coding	Oxa1l	oxidase assembly 1-like [Source:MGI Symbol%3BAcc:MGI:1916339]	K03217 Oxa1l, 1810020M02Rik, AI894287; oxidase assembly 1-like	GO:0005739,mitochondrion; GO:0005743,mitochondrial inner membrane; GO:0009060,aerobic respiration; GO:0016020,membrane; GO:0016021,integral component of membrane; GO:0031305,integral component of mitochondrial inner membrane; GO:0031966,mitochondrial membrane; GO:0032592,integral component of mitochondrial membrane; GO:0032780,negative regulation of ATPase activity; GO:0032977,membrane insertase …
ENSMUSG00000001016	10.3239	11.2213	12.5271	11.9064	11.3985	12.0174	15.3996	15.9629	16.0433	11.065	11.4361	11.1189	11.721	11.0677	13.1977	13.863	14.257	14.0257	15.9808	15.8898	16.1907	7.942	8.6742	8.3733	0.0657866	0.531907	0.657155	false	-0.624431	1.70562e-13	3.21718e-12	false	0.0925403	0.394134	0.464756	false	-1.12592	2.30369e-47	3.22202e-46	down	3	90383433	90395686	+	protein_coding	Ilf2	interleukin enhancer binding factor 2 [Source:MGI Symbol%3BAcc:MGI:1915031]	K13089 Ilf2, 6230405A16Rik, TEG-267, Tex261, Tex267; interleukin enhancer binding factor 2	GO:0003677,DNA binding; GO:0003725,double-stranded RNA binding; GO:0005634,nucleus; GO:0005654,nucleoplasm; GO:0005730,nucleolus; GO:0005737,cytoplasm; GO:0045893,positive regulation of transcription, DNA-templated; GO:1990904,ribonucleoprotein complex
ENSMUSG00000001018	43.1963	45.1959	47.9487	34.1884	35.6214	39.1825	49.5158	48.065	52.7595	50.9002	44.9404	54.2775	33.1782	34.9798	35.0439	25.0624	28.0465	27.7163	47.0325	48.0955	46.8274	20.3967	19.9234	21.1473	-0.309009	0.00243453	0.00906073	false	-0.129874	0.193945	0.281499	false	-0.489736	2.36039e-05	6.27684e-05	false	-1.39002	5.79074e-66	1.35647e-64	down	3	90395333	90398340	-	protein_coding	Snapin	SNAP-associated protein [Source:MGI Symbol%3BAcc:MGI:1333745]	K20002 Snapin, 25kDa, AA407989, AV026596, Bloc, Bloc1s7, Sna, Snap25bp, Snapap; SNAP-associated protein	GO:0000149,SNARE binding; GO:0001669,acrosomal vesicle; GO:0002177,manchette; GO:0005515,protein binding; GO:0005737,cytoplasm; GO:0005764,lysosome; GO:0005794,Golgi apparatus; GO:0005829,cytosol; GO:0006886,intracellular protein transport; GO:0006887,exocytosis; GO:0007040,lysosome organization; GO:0007042,lysosomal lumen acidification; GO:0007268,chemical synaptic transmission; GO:0008021,synap…
ENSMUSG00000001020	66.1006	81.0956	149.029	85.9184	70.8356	63.6063	71.9699	68.5639	64.8986	41.3251	42.4294	28.9886	37.8006	47.4305	30.2374	18.9904	13.8305	16.6505	39.6485	29.9699	26.3829	6.9676	6.2019	3.5437	-0.411924	0.0954509	0.180466	false	-0.995192	1.41658e-12	2.39521e-11	false	-1.3659	6.32912e-12	3.57065e-11	down	-2.70116	2.2544e-31	1.82697e-30	down	3	90511078	90513352	+	protein_coding	S100a4	S100 calcium binding protein A4 [Source:MGI Symbol%3BAcc:MGI:1330282]	K23761 S100a4, 18A, 18A2, 42a, C, Capl, FS, FSp1, Mts, Mts1, PeL, PeL98, cal, meta, metastasin, pk, pk9a; S100 calcium binding protein A4	GO:0003779,actin binding; GO:0005509,calcium ion binding; GO:0005515,protein binding; GO:0005634,nucleus; GO:0042802,identical protein binding; GO:0043005,neuron projection; GO:0043123,positive regulation of I-kappaB kinase/NF-kappaB signaling; GO:0046872,metal ion binding; GO:0046914,transition metal ion binding; GO:0048306,calcium-dependent protein binding; GO:0048471,perinuclear region of cyto…
ENSMUSG00000001021	3.9157	3.8937	5.0522	1.6351	2.5097	2.3083	3.0502	3.0528	2.7078	1.8377	1.9261	2.1066	6.9908	9.792	8.8401	6.0644	5.3409	6.1802	2.8688	2.7817	2.7579	1.4811	1.991	1.8603	-0.97951	3.97567e-06	3.38247e-05	false	-0.713143	0.000380561	0.00132894	false	-0.683945	5.65698e-05	0.000140922	false	-0.840271	4.05051e-05	7.62449e-05	false	3	90491966	90510009	+	protein_coding	S100a3	S100 calcium binding protein A3 [Source:MGI Symbol%3BAcc:MGI:1338849]	K23760 S100a3, S100, S100E; S100 calcium binding protein A3	GO:0005509,calcium ion binding; GO:0005737,cytoplasm; GO:0005794,Golgi apparatus; GO:0005829,cytosol; GO:0005886,plasma membrane; GO:0008270,zinc ion binding; GO:0046872,metal ion binding; GO:0046914,transition metal ion binding; GO:0048306,calcium-dependent protein binding; GO:0062023,collagen-containing extracellular matrix
ENSMUSG00000001025	466.532	461.793	725.281	283.935	206.648	263.001	406.495	389.144	465.962	239.861	295.964	265.354	384.379	433.904	371.802	161.448	123.714	154.811	353.182	345.148	381.272	93.9112	94.8709	95.6803	-1.11939	8.22699e-10	1.59596e-08	down	-0.784423	4.97144e-15	1.09889e-13	false	-1.57548	5.41372e-34	1.92526e-32	down	-2.1065	1.10421e-183	2.5127e-181	down	3	90520189	90531488	+	protein_coding	S100a6	S100 calcium binding protein A6 (calcyclin) [Source:MGI Symbol%3BAcc:MGI:1339467]	K23764 S100a6, 2A, 2A9, 5B10, CALC, CALCYCLIN, Cac, Cacy, PRA; S100 calcium binding protein A6 (calcyclin)	GO:0001726,ruffle; GO:0005509,calcium ion binding; GO:0005515,protein binding; GO:0005523,tropomyosin binding; GO:0005634,nucleus; GO:0005635,nuclear envelope; GO:0005737,cytoplasm; GO:0005829,cytosol; GO:0005886,plasma membrane; GO:0008270,zinc ion binding; GO:0015075,ion transmembrane transporter activity; GO:0016020,membrane; GO:0031234,extrinsic component of cytoplasmic side of plasma membran…
ENSMUSG00000001027	0.0245	0.0164	0.0153	0.0909	0.0472	0.0158	0.0081	0.0169	0.016	0.0081	0	0.0078	0	0	0.0083	0	0.0079	0.0084	0.0664	0.0491	0.0264	0.993	1.0703	1.1337	NA	NA	NA	NA	NA	NA	NA	NA	NA	NA	NA	NA	4.30143	6.01906e-25	3.77138e-24	up	11	106209418	106244114	-	protein_coding	Scn4a	sodium channel%2C voltage-gated%2C type IV%2C alpha [Source:MGI Symbol%3BAcc:MGI:98250]	K04837 Scn4a, Nav, Nav1.4, SkM, SkM1, mH2; sodium channel, voltage-gated, type IV, alpha	GO:0001518,voltage-gated sodium channel complex; GO:0005216,ion channel activity; GO:0005244,voltage-gated ion channel activity; GO:0005248,voltage-gated sodium channel activity; GO:0005272,sodium channel activity; GO:0005886,plasma membrane; GO:0005887,integral component of plasma membrane; GO:0006811,ion transport; GO:0006812,cation transport; GO:0006813,potassium ion transport; GO:0006814,sodi…
ENSMUSG00000001034	12.9296	14.2878	13.6305	11.9624	10.3851	10.1345	15.5017	12.2541	11.8778	8.6087	9.9883	9.2869	9.1222	9.8687	8.8732	6.6255	4.3736	3.7822	11.4175	10.6919	9.9844	14.4125	15.1696	18.4629	-0.317317	0.00488934	0.0161652	false	-0.635325	1.35464e-07	9.8895e-07	false	-1.05528	4.6163e-09	1.90609e-08	down	0.398852	0.000378665	0.000639705	false	11	61379638	61385232	-	protein_coding	Mapk7	mitogen-activated protein kinase 7 [Source:MGI Symbol%3BAcc:MGI:1346347]	K04464 Mapk7, BMK-1, BMK1, ERK, ERK-5, ERK5, Erk5-, Erk5-T, PRKM7, b2b2346C, b2b2346Clo; mitogen-activated protein kinase 7	GO:0000166,nucleotide binding; GO:0004672,protein kinase activity; GO:0004674,protein serine/threonine kinase activity; GO:0004707,MAP kinase activity; GO:0005515,protein binding; GO:0005524,ATP binding; GO:0005634,nucleus; GO:0005654,nucleoplasm; GO:0005737,cytoplasm; GO:0005829,cytosol; GO:0006468,protein phosphorylation; GO:0007049,cell cycle; GO:0016301,kinase activity; GO:0016310,phosphoryla…
ENSMUSG00000001036	33.3921	32.2474	31.9531	37.3327	34.9772	34.8888	37.4414	36.1783	34.8541	67.8253	66.1312	64.205	34.776	28.9808	34.2229	47.3591	47.5527	45.8001	31.2601	29.1503	32.7499	27.5812	26.0692	26.5903	0.149047	0.0794953	0.15579	false	0.741149	1.20187e-20	5.05025e-19	false	0.387502	0.000203853	0.000465912	false	-0.397376	5.09177e-07	1.14575e-06	false	11	61408075	61470513	-	protein_coding	Epn2	epsin 2 [Source:MGI Symbol%3BAcc:MGI:1333766]	K12471 Epn2, 9530051D10Rik, AA536924, Ib, Ibp2; epsin 2	GO:0001701,in utero embryonic development; GO:0005543,phospholipid binding; GO:0005737,cytoplasm; GO:0005768,endosome; GO:0005886,plasma membrane; GO:0006897,endocytosis; GO:0007219,Notch signaling pathway; GO:0008289,lipid binding; GO:0030100,regulation of endocytosis; GO:0030125,clathrin vesicle coat; GO:0030128,clathrin coat of endocytic vesicle; GO:0030276,clathrin binding; GO:0030948,negativ…
ENSMUSG00000001039	9.0152	9.7891	11.5162	7.637	7.5785	6.8317	4.2544	4.2951	4.645	5.3723	6.31	6.2656	5.2202	6.254	4.6462	3.0285	2.7275	3.6995	6.1665	5.2767	6.1762	4.2812	4.6573	4.2315	-0.446559	0.00430852	0.0145397	false	0.314907	0.0853898	0.143258	false	-0.911012	5.59114e-05	0.0001395	false	-0.601306	0.000693141	0.00113956	false	11	61395970	61403757	+	protein_coding	B9d1	B9 protein domain 1 [Source:MGI Symbol%3BAcc:MGI:1351471]	K16744 B9d1, AW045994, B9, Epp, Eppb9; B9 protein domain 1	GO:0001701,in utero embryonic development; GO:0001944,vasculature development; GO:0005515,protein binding; GO:0005737,cytoplasm; GO:0005813,centrosome; GO:0005856,cytoskeleton; GO:0005929,cilium; GO:0007224,smoothened signaling pathway; GO:0008158,hedgehog receptor activity; GO:0016020,membrane; GO:0030030,cell projection organization; GO:0032880,regulation of protein localization; GO:0035869,cil…
ENSMUSG00000001052	23.7412	23.2271	18.4816	21.6206	25.1045	24.9954	29.0908	33.5732	30.2687	27.1338	25.4536	26.9768	11.3191	9.4894	11.5687	17.2067	18.7838	18.0812	24.2336	25.3726	24.9773	29.3124	28.4328	27.2763	0.145649	0.261813	0.393192	false	-0.35248	0.00012035	0.0004741	false	0.605728	1.51804e-07	5.32148e-07	false	0.00689145	0.926321	0.936313	false	3	129776408	129855202	-	protein_coding	Sec24b	Sec24 related gene family%2C member B (S. cerevisiae) [Source:MGI Symbol%3BAcc:MGI:2139764]	K14007 Sec24b, AI605202, SEC2, SEC24; Sec24 related gene family, member B (S. cerevisiae)	GO:0000149,SNARE binding; GO:0001843,neural tube closure; GO:0002093,auditory receptor cell morphogenesis; GO:0003151,outflow tract morphogenesis; GO:0005515,protein binding; GO:0005829,cytosol; GO:0006888,ER to Golgi vesicle-mediated transport; GO:0008270,zinc ion binding; GO:0021747,cochlear nucleus development; GO:0030127,COPII vesicle coat; GO:0030134,COPII-coated ER to Golgi transport vesicl…
ENSMUSG00000001053	4.3168	4.4037	5.8941	5.7612	6.0291	6.5946	3.2359	2.5735	2.7745	3.7436	3.8132	4.0024	1.5351	2.301	1.4954	12.3588	9.2703	9.9373	2.8507	2.5748	2.2229	16.2395	14.3476	15.0859	0.344449	0.0382641	0.0871737	false	0.301194	0.0883631	0.147466	false	2.42191	2.57316e-33	8.72856e-32	up	2.39453	7.60729e-67	1.83599e-65	up	11	51533890	51541669	-	protein_coding	N4bp3	NEDD4 binding protein 3 [Source:MGI Symbol%3BAcc:MGI:2442218]	--	GO:0005515,protein binding; GO:0007275,multicellular organism development; GO:0007399,nervous system development; GO:0008150,biological_process; GO:0031410,cytoplasmic vesicle; GO:0042995,cell projection
ENSMUSG00000001056	14.3862	18.1432	22.0819	38.7554	35.9527	36.6289	11.9768	5.8666	9.6112	11.8489	10.658	17.0341	38.2652	47.7883	41.1413	69.2425	48.2668	36.2029	25.8173	23.0094	15.9285	22.8044	20.9001	35.0857	1.041	3.51773e-11	8.8673e-10	up	0.400326	0.0751152	0.128873	false	0.130129	0.491573	0.562509	false	0.0988711	0.619704	0.659443	false	11	51510562	51514541	+	protein_coding	Nhp2	NHP2 ribonucleoprotein [Source:MGI Symbol%3BAcc:MGI:1098547]	K11129 Nhp2, 2410130M07Rik, D11Ertd175, D11Ertd175e, N, NH, Nola2; NHP2 ribonucleoprotein	GO:0000469,cleavage involved in rRNA processing; GO:0000470,maturation of LSU-rRNA; GO:0003723,RNA binding; GO:0005515,protein binding; GO:0005634,nucleus; GO:0005697,telomerase holoenzyme complex; GO:0005730,nucleolus; GO:0006364,rRNA processing; GO:0007004,telomere maintenance via telomerase; GO:0031118,rRNA pseudouridine synthesis; GO:0031120,snRNA pseudouridine synthesis; GO:0031429,box H/ACA…
ENSMUSG00000001089	9.7157	9.1134	5.5873	9.1203	9.6462	9.9865	7.9193	7.9725	6.4129	8.039	7.7949	7.5252	9.7423	10.4284	9.4761	16.2487	16.5697	13.7233	8.1018	7.8852	8.3297	10.873	11.6664	11.3638	0.248935	0.179764	0.295611	false	-0.0612257	0.575048	0.672624	false	0.511723	2.09237e-05	5.60849e-05	false	0.297285	0.00028687	0.000491464	false	4	136197072	136282091	+	protein_coding	Luzp1	leucine zipper protein 1 [Source:MGI Symbol%3BAcc:MGI:107629]	--	GO:0003281,ventricular septum development; GO:0003674,molecular_function; GO:0005634,nucleus; GO:0021503,neural fold bending; GO:0060840,artery development
ENSMUSG00000001105	32.734	34.7293	47.9067	27.5969	23.4588	25.4139	31.893	35.0738	36.9276	27.1615	30.619	27.4456	33.6591	37.0823	30.802	20.1446	19.6515	21.7568	34.0093	32.6188	33.7185	11.7628	11.2623	10.5076	-0.57947	0.000238866	0.00124016	false	-0.415223	0.000130903	0.000511246	false	-0.861418	1.35813e-10	6.67149e-10	false	-1.76295	9.3558e-62	1.97242e-60	down	11	78427187	78432563	+	protein_coding	Ift20	intraflagellar transport 20 [Source:MGI Symbol%3BAcc:MGI:1915585]	K16473 Ift20, 0610009H04Rik, AU015496, mIFT20; intraflagellar transport 20	GO:0001736,establishment of planar polarity; GO:0001750,photoreceptor outer segment; GO:0001822,kidney development; GO:0002046,opsin binding; GO:0005515,protein binding; GO:0005737,cytoplasm; GO:0005794,Golgi apparatus; GO:0005801,cis-Golgi network; GO:0005813,centrosome; GO:0005814,centriole; GO:0005856,cytoskeleton; GO:0005902,microvillus; GO:0005929,cilium; GO:0007224,smoothened signaling path…
ENSMUSG00000001119	99.7804	98.6597	87.637	67.9905	67.7569	65.1845	134.305	119.781	122.988	82.546	75.2921	88.0044	39.624	36.7217	40.7556	14.8758	12.4252	10.4545	84.9572	77.2251	70.1567	18.9074	19.4461	21.6674	-0.496176	1.17591e-07	1.4663e-06	false	-0.744535	1.27366e-16	3.37838e-15	false	-1.77009	8.37585e-42	4.90525e-40	down	-2.13524	6.35383e-117	4.40041e-115	down	10	76544626	76562002	-	protein_coding	Col6a1	collagen%2C type VI%2C alpha 1 [Source:MGI Symbol%3BAcc:MGI:88459]	K06238 Col6a1, AI747156, Col6, Col6a-1; collagen, type VI, alpha 1	GO:0005518,collagen binding; GO:0005576,extracellular region; GO:0005581,collagen trimer; GO:0005615,extracellular space; GO:0007155,cell adhesion; GO:0030020,extracellular matrix structural constituent conferring tensile strength; GO:0031012,extracellular matrix; GO:0032991,protein-containing complex; GO:0042383,sarcolemma; GO:0048407,platelet-derived growth factor binding; GO:0062023,collagen-c…
ENSMUSG00000001120	11.8689	13.1541	13.687	7.7004	8.3833	7.7428	13.2816	11.6438	12.2867	8.9092	9.5242	10.792	5.9356	5.8314	7.1334	5.8609	6.2104	7.3741	11.4232	10.5804	10.4642	5.9988	5.1786	6.6327	-0.686136	1.01152e-08	1.59326e-07	false	-0.476272	7.26083e-05	0.000301194	false	-0.0944799	0.555187	0.623072	false	-1.04909	5.56861e-17	2.40384e-16	down	10	76597691	76797721	-	protein_coding	Pcbp3	poly(rC) binding protein 3 [Source:MGI Symbol%3BAcc:MGI:1890470]	K21444 Pcbp3, Alph, AlphaCP-3; poly(rC) binding protein 3	GO:0000122,negative regulation of transcription by RNA polymerase II; GO:0001227,DNA-binding transcription repressor activity, RNA polymerase II-specific; GO:0003676,nucleic acid binding; GO:0003677,DNA binding; GO:0003690,double-stranded DNA binding; GO:0003723,RNA binding; GO:0003729,mRNA binding; GO:0005634,nucleus; GO:0005737,cytoplasm; GO:0010468,regulation of gene expression; GO:0051252,reg…
ENSMUSG00000001123	39.1655	42.0534	48.0487	42.9555	42.4735	44.716	33.846	29.0106	33.4622	38.8459	36.0159	36.7457	18.1688	15.6566	16.0902	21.6151	20.2535	22.8064	36.9927	34.0809	34.6019	26.3089	26.7898	28.5826	0.0236593	0.826952	0.886777	false	0.0844853	0.397255	0.50433	false	0.237951	0.0578987	0.0851899	false	-0.554047	1.45512e-10	4.27035e-10	false	11	78853800	78875772	-	protein_coding	Lgals9	lectin%2C galactose binding%2C soluble 9 [Source:MGI Symbol%3BAcc:MGI:109496]	K10093 Lgals9, AA407335, AI194909, AI265545, LGA, LGALS35, Lg, Lgals5, gal, gal-9, galect, galectin-9; lectin, galactose binding, soluble 9	GO:0001819,positive regulation of cytokine production; GO:0002376,immune system process; GO:0005102,signaling receptor binding; GO:0005515,protein binding; GO:0005576,extracellular region; GO:0005634,nucleus; GO:0005737,cytoplasm; GO:0005829,cytosol; GO:0006935,chemotaxis; GO:0007157,heterophilic cell-cell adhesion via plasma membrane cell adhesion molecules; GO:0007565,female pregnancy; GO:00106…
ENSMUSG00000001127	35.4012	37.9417	34.118	30.702	30.132	29.702	39.7731	41.9597	39.6105	37.5417	35.3091	32.8118	15.3839	12.2112	15.7615	14.751	16.6319	18.0645	27.9977	30.5517	32.2682	15.0353	13.7717	13.5146	-0.233633	0.00827158	0.0249833	false	-0.328129	0.000150532	0.000581662	false	0.056896	0.660633	0.716593	false	-1.28362	3.69054e-47	5.11679e-46	down	X	20664053	20726758	+	protein_coding	Araf	Araf proto-oncogene%2C serine/threonine kinase [Source:MGI Symbol%3BAcc:MGI:88065]	K08845 Araf, 1200013E08Rik, A-, A-Raf, AW495444, Ar, Araf1; Araf proto-oncogene, serine/threonine kinase	GO:0000166,nucleotide binding; GO:0004672,protein kinase activity; GO:0004674,protein serine/threonine kinase activity; GO:0004709,MAP kinase kinase kinase activity; GO:0005515,protein binding; GO:0005524,ATP binding; GO:0005739,mitochondrion; GO:0005829,cytosol; GO:0006468,protein phosphorylation; GO:0007165,signal transduction; GO:0016301,kinase activity; GO:0016310,phosphorylation; GO:0016740,…
ENSMUSG00000001128	6.5849	7.652	7.0244	8.8186	9.2511	8.5398	6.4629	5.2779	6.8653	3.4837	2.4575	2.9542	7.7883	8.4921	7.7213	1.5971	1.829	0.7129	9.1277	8.9544	6.2733	10.3662	10.1963	11.206	0.337756	0.0197711	0.0511697	false	-1.19199	3.76668e-09	3.65555e-08	down	-2.67024	4.613e-26	9.17355e-25	down	0.19952	0.211589	0.248654	false	X	20791693	20797794	-	protein_coding	Cfp	complement factor properdin [Source:MGI Symbol%3BAcc:MGI:97545]	K15412 Cfp, BCFG, Pf, Pfc; complement factor properdin	GO:0002376,immune system process; GO:0005576,extracellular region; GO:0005615,extracellular space; GO:0006957,complement activation, alternative pathway; GO:0030141,secretory granule; GO:0045087,innate immune response
ENSMUSG00000001131	237.412	241.755	350.842	254.862	251.138	265.431	280.206	234.436	294.188	215.238	223.561	260.445	179.678	202.528	188.554	152.805	147.791	117.002	260.62	242.549	196.992	109.072	117.034	140.633	-0.0909863	0.546205	0.670638	false	-0.337958	0.00163447	0.0047642	false	-0.590419	3.86273e-06	1.14368e-05	false	-1.11585	9.12456e-21	4.76712e-20	down	X	20736405	20740974	+	protein_coding	Timp1	tissue inhibitor of metalloproteinase 1 [Source:MGI Symbol%3BAcc:MGI:98752]	K16451 Timp1, Cl, Clgi, EPA, TIMP-1, TPA-S1, Timp; tissue inhibitor of metalloproteinase 1	GO:0001775,cell activation; GO:0002020,protease binding; GO:0002248,connective tissue replacement involved in inflammatory response wound healing; GO:0004857,enzyme inhibitor activity; GO:0005125,cytokine activity; GO:0005576,extracellular region; GO:0005604,basement membrane; GO:0005615,extracellular space; GO:0008083,growth factor activity; GO:0008191,metalloendopeptidase inhibitor activity; GO…
ENSMUSG00000001138	6.8898	6.4323	6.6732	4.5334	4.796	5.1546	4.0008	4.0499	3.6072	5.5988	5.398	5.7378	2.134	1.7312	1.8428	2.1334	2.2733	2.1847	3.0602	3.336	3.3541	2.0711	2.2385	2.1368	-0.45108	5.14881e-05	0.000324312	false	0.393869	0.000669532	0.00218129	false	0.0727381	0.65756	0.714291	false	-0.779293	1.77269e-09	4.83418e-09	false	1	36550948	36567318	+	protein_coding	Cnnm3	cyclin M3 [Source:MGI Symbol%3BAcc:MGI:2151055]	K16302 Cnnm3, Acd, Acdp3, Clp3, mACDP3; cyclin M3	GO:0005886,plasma membrane; GO:0006810,transport; GO:0006811,ion transport; GO:0016020,membrane; GO:0016021,integral component of membrane; GO:0022857,transmembrane transporter activity; GO:0043231,intracellular membrane-bounded organelle
ENSMUSG00000001143	5.7374	5.9883	6.0417	6.0195	5.5687	6.1795	5.4947	5.6028	5.2731	5.9465	6.4087	6.0697	6.3085	5.6265	6.0188	5.87	5.9345	5.9822	7.3258	7.4324	7.4583	4.0108	3.1436	3.5917	0.0135959	0.896319	0.932441	false	0.0419728	0.683846	0.762611	false	-0.149257	0.201671	0.259001	false	-1.22973	1.7309e-28	1.25451e-27	down	1	36458952	36484352	-	protein_coding	Lman2l	lectin%2C mannose-binding 2-like [Source:MGI Symbol%3BAcc:MGI:2443010]	K10083 Lman2l, A630028F14Rik, VIP36, VIP36-like, VIPL; lectin, mannose-binding 2-like	GO:0000139,Golgi membrane; GO:0005537,mannose binding; GO:0005783,endoplasmic reticulum; GO:0005789,endoplasmic reticulum membrane; GO:0005793,endoplasmic reticulum-Golgi intermediate compartment; GO:0005794,Golgi apparatus; GO:0006888,ER to Golgi vesicle-mediated transport; GO:0007029,endoplasmic reticulum organization; GO:0007030,Golgi organization; GO:0015031,protein transport; GO:0016020,memb…
ENSMUSG00000001151	5.0242	5.1369	3.3518	4.1763	3.7727	3.8923	2.4976	2.0217	1.6173	1.5209	1.5483	1.6742	0.6054	0.5212	0.7289	0.5064	0.4079	0.3879	3.0742	2.1885	2.2197	1.226	1.2401	1.5033	-0.177461	0.285695	0.419281	false	-0.498308	0.00119022	0.00359523	false	-0.645161	0.0037726	0.00700374	false	-1.09733	2.17379e-12	7.17225e-12	down	10	76187097	76278620	-	protein_coding	Pcnt	pericentrin (kendrin) [Source:MGI Symbol%3BAcc:MGI:102722]	K16481 Pcnt, AW476095, C86676, KEN, Pcn, Pcnt2, kendrin, m239, m239Asp, m275, m275Asp; pericentrin (kendrin)	GO:0000242,pericentriolar material; GO:0001701,in utero embryonic development; GO:0001764,neuron migration; GO:0001822,kidney development; GO:0001944,vasculature development; GO:0005515,protein binding; GO:0005516,calmodulin binding; GO:0005737,cytoplasm; GO:0005801,cis-Golgi network; GO:0005813,centrosome; GO:0005814,centriole; GO:0005815,microtubule organizing center; GO:0005856,cytoskeleton; G…
ENSMUSG00000001156	1.722	1.6824	1.6556	1.2429	1.0493	1.1149	1.2643	1.8088	1.6373	1.549	1.4213	1.4737	1.0744	1.1156	0.89	0.5489	0.4647	0.5167	0.9343	1.3107	1.1812	4.4491	4.3533	4.3979	-0.557644	0.000554384	0.00255492	false	-0.212344	0.231857	0.326766	false	-1.14828	9.1678e-07	2.93715e-06	down	1.76329	9.62516e-34	8.54404e-33	up	6	86624024	86646143	-	protein_coding	Mxd1	MAX dimerization protein 1 [Source:MGI Symbol%3BAcc:MGI:96908]	K09114 Mxd1, AW122478, Ma, Mad, Mad1; MAX dimerization protein 1	GO:0000122,negative regulation of transcription by RNA polymerase II; GO:0000785,chromatin; GO:0000978,RNA polymerase II proximal promoter sequence-specific DNA binding; GO:0000981,DNA-binding transcription factor activity, RNA polymerase II-specific; GO:0001227,DNA-binding transcription repressor activity, RNA polymerase II-specific; GO:0003677,DNA binding; GO:0005515,protein binding; GO:0005634…
ENSMUSG00000001157	8.4756	7.8455	9.0912	7.0733	7.2838	7.4141	7.324	7.4589	8.2121	8.6904	8.0915	6.4206	8.2648	6.8824	8.7423	4.3299	4.5812	4.5019	7.2133	7.8385	9.2059	4.581	4.7415	4.1071	-0.209246	0.0479265	0.104508	false	-0.11625	0.345761	0.451048	false	-0.966786	6.76093e-14	4.70648e-13	false	-1.03466	1.29751e-17	5.78574e-17	down	6	86668750	86710365	-	protein_coding	Gmcl1	germ cell-less%2C spermatogenesis associated 1 [Source:MGI Symbol%3BAcc:MGI:1345156]	K10485 Gmcl1, 2810049L19Rik, Btbd13, DIP, Gc, Gcl, Gcl-1, glc-1, mglc-, mglc-1; germ cell-less, spermatogenesis associated 1	GO:0005515,protein binding; GO:0005634,nucleus; GO:0005635,nuclear envelope; GO:0006355,regulation of transcription, DNA-templated; GO:0007275,multicellular organism development; GO:0007283,spermatogenesis; GO:0016363,nuclear matrix; GO:0030154,cell differentiation
ENSMUSG00000001166	3.0573	3.146	3.1409	1.9847	3.2467	3.7632	2.1076	2.0533	2.0668	3.6296	3.6692	4.0584	1.6169	1.3649	1.7205	1.8676	1.6676	1.7153	2.4556	1.963	2.5214	2.3353	1.8704	2.3603	-0.0393038	0.868609	0.914097	false	0.739014	0.000158933	0.000611526	false	0.0241827	0.924461	0.939996	false	-0.261086	0.236236	0.27534	false	5	120938259	120950579	-	protein_coding	Oas1c	2'-5' oligoadenylate synthetase 1C [Source:MGI Symbol%3BAcc:MGI:2149633]	--	GO:0001730,2'-5'-oligoadenylate synthetase activity; GO:0003723,RNA binding; GO:0003725,double-stranded RNA binding; GO:0005524,ATP binding; GO:0005654,nucleoplasm; GO:0005829,cytosol; GO:0006955,immune response; GO:0016020,membrane; GO:0016740,transferase activity; GO:0045071,negative regulation of viral genome replication; GO:0051607,defense response to virus; GO:0060700,regulation of ribonucle…
ENSMUSG00000001173	6.625	6.807	5.1022	5.6761	6.1824	5.7655	8.0451	8.6492	7.8242	8.8173	7.8734	8.5222	5.0264	3.7881	4.5095	4.4486	4.5627	4.9763	6.9653	7.3136	7.495	3.2927	3.5411	3.5406	-0.0588852	0.66551	0.768277	false	-0.0875641	0.369997	0.476609	false	-0.0634059	0.634361	0.695124	false	-1.25208	2.74567e-41	3.21321e-40	down	X	47001264	47054745	+	protein_coding	Ocrl	OCRL%2C inositol polyphosphate-5-phosphatase [Source:MGI Symbol%3BAcc:MGI:109589]	K01099 Ocrl, 9530014D17Rik, BB143339, OC, OCRL1; OCRL, inositol polyphosphate-5-phosphatase	GO:0001701,in utero embryonic development; GO:0001750,photoreceptor outer segment; GO:0004439,phosphatidylinositol-4,5-bisphosphate 5-phosphatase activity; GO:0004445,inositol-polyphosphate 5-phosphatase activity; GO:0005096,GTPase activator activity; GO:0005634,nucleus; GO:0005737,cytoplasm; GO:0005768,endosome; GO:0005769,early endosome; GO:0005794,Golgi apparatus; GO:0005802,trans-Golgi networ…
ENSMUSG00000001211	11.8945	12.1517	11.7126	12.9271	12.5118	12.7514	6.2508	5.2776	5.2859	6.804	6.6468	6.9373	11.7807	12.5228	12.0449	9.1542	6.9576	6.0446	8.8796	7.7677	7.9433	8.2987	7.8816	8.7442	0.10861	0.209773	0.332992	false	0.150345	0.161058	0.2417	false	-0.853904	4.64724e-09	1.91762e-08	false	-0.162893	0.0808772	0.101707	false	10	78105012	78188323	-	protein_coding	Agpat3	1-acylglycerol-3-phosphate O-acyltransferase 3 [Source:MGI Symbol%3BAcc:MGI:1336186]	K13523 Agpat3, AW061257, AW493985, D10Jhu12e, LP, lpaat3; 1-acylglycerol-3-phosphate O-acyltransferase 3	GO:0003841,1-acylglycerol-3-phosphate O-acyltransferase activity; GO:0005634,nucleus; GO:0005635,nuclear envelope; GO:0005783,endoplasmic reticulum; GO:0005789,endoplasmic reticulum membrane; GO:0006629,lipid metabolic process; GO:0008654,phospholipid biosynthetic process; GO:0012505,endomembrane system; GO:0016020,membrane; GO:0016021,integral component of membrane; GO:0016740,transferase activi…
ENSMUSG00000001227	0.8831	0.8879	0.8159	1.9511	1.7166	1.5253	0.5311	0.3149	0.1423	1.3084	2.5627	1.7094	0.2262	0.1596	0.1322	0.1956	0.0842	0.0297	0.7957	0.7255	0.7641	0.5777	0.7803	0.5663	1.01892	3.23116e-06	2.80273e-05	up	2.36897	1.32115e-11	1.93122e-10	up	NA	NA	NA	NA	-0.429889	0.139659	0.16966	false	17	56430085	56447343	-	protein_coding	Sema6b	sema domain%2C transmembrane domain (TM)%2C and cytoplasmic domain%2C (semaphorin) 6B [Source:MGI Symbol%3BAcc:MGI:1202889]	K06842 Sema6b, Se, Sema, Seman, V, VIb, sem, semaZ; sema domain, transmembrane domain (TM), and cytoplasmic domain, (semaphorin) 6B	GO:0001755,neural crest cell migration; GO:0005615,extracellular space; GO:0005886,plasma membrane; GO:0005887,integral component of plasma membrane; GO:0007275,multicellular organism development; GO:0007399,nervous system development; GO:0007411,axon guidance; GO:0016020,membrane; GO:0016021,integral component of membrane; GO:0030154,cell differentiation; GO:0030215,semaphorin receptor binding; …
ENSMUSG00000001228	32.5865	32.6546	29.0752	25.2846	23.8861	24.9659	32.2268	27.3107	28.421	22.5323	22.0232	23.539	8.7933	7.3285	9.4144	17.7592	18.1537	16.2864	28.5287	27.0633	26.9363	35.525	35.9644	37.7075	-0.333797	0.000571748	0.00262743	false	-0.496911	1.47478e-07	1.0693e-06	false	0.897112	7.4955e-13	4.62966e-12	false	0.221544	0.00260245	0.00400179	false	17	56610321	56630486	+	protein_coding	Uhrf1	ubiquitin-like%2C containing PHD and RING finger domains%2C 1 [Source:MGI Symbol%3BAcc:MGI:1338889]	K10638 Uhrf1, AL022808, ICBP, ICBP90, Np, Np95, RNF106; ubiquitin-like, containing PHD and RING finger domains, 1	GO:0000122,negative regulation of transcription by RNA polymerase II; GO:0000785,chromatin; GO:0000791,euchromatin; GO:0000792,heterochromatin; GO:0000987,proximal promoter sequence-specific DNA binding; GO:0003677,DNA binding; GO:0004842,ubiquitin-protein transferase activity; GO:0005515,protein binding; GO:0005634,nucleus; GO:0005654,nucleoplasm; GO:0005657,replication fork; GO:0005886,plasma m…
ENSMUSG00000001229	7.9357	8.2278	7.009	11.1796	10.4885	11.0373	4.2409	4.4153	4.1344	7.0277	7.4209	7.1562	10.6628	11.0163	12.4277	11.8811	10.7125	10.0775	9.0344	7.8221	8.3676	9.5676	9.6931	10.5463	0.510762	1.57742e-06	1.48637e-05	false	0.627825	7.98432e-10	8.77862e-09	false	-0.199261	0.0892497	0.126087	false	0.0584692	0.523202	0.566256	false	17	56493807	56525905	-	protein_coding	Dpp9	dipeptidylpeptidase 9 [Source:MGI Symbol%3BAcc:MGI:2443967]	K08656 Dpp9, 6430584G11Rik, A330078I11, DP, DPP_IX, DPRP2; dipeptidylpeptidase 9	GO:0004177,aminopeptidase activity; GO:0005737,cytoplasm; GO:0005829,cytosol; GO:0005874,microtubule; GO:0008233,peptidase activity; GO:0008236,serine-type peptidase activity; GO:0008239,dipeptidyl-peptidase activity; GO:0016787,hydrolase activity; GO:0031252,cell leading edge; GO:0042802,identical protein binding
ENSMUSG00000001248	4.682	4.8176	4.9436	3.5332	3.2451	4.091	10.1859	11.3451	11.5685	6.0441	7.273	6.3891	6.7031	6.5732	6.7523	4.1068	4.4444	4.0046	7.846	8.4179	7.689	10.097	9.8126	9.3339	-0.39643	0.00327172	0.0115873	false	-0.877828	6.24218e-15	1.35162e-13	false	-0.81035	4.43106e-10	2.05043e-09	false	0.105636	0.271535	0.312795	false	7	30829552	30855321	-	protein_coding	Gramd1a	GRAM domain containing 1A [Source:MGI Symbol%3BAcc:MGI:105490]	--	GO:0005783,endoplasmic reticulum; GO:0005789,endoplasmic reticulum membrane; GO:0005829,cytosol; GO:0005886,plasma membrane; GO:0006869,lipid transport; GO:0006914,autophagy; GO:0008289,lipid binding; GO:0015485,cholesterol binding; GO:0016020,membrane; GO:0016021,integral component of membrane; GO:0031227,intrinsic component of endoplasmic reticulum membrane; GO:0031234,extrinsic component of cy…
ENSMUSG00000001281	4.5209	4.4412	4.8308	9.2883	8.2568	8.0381	1.6243	1.7398	1.6925	3.7899	3.7765	3.7825	1.1015	2.1621	2.4827	1.2211	1.1664	0.9787	2.9341	3.575	3.1497	1.738	2.0457	2.3695	0.90421	3.10846e-11	7.88189e-10	false	1.03814	5.58637e-08	4.37966e-07	up	-0.912147	0.00281748	0.00535758	false	-0.834706	2.22739e-05	4.29539e-05	false	15	102124430	102140379	-	protein_coding	Itgb7	integrin beta 7 [Source:MGI Symbol%3BAcc:MGI:96616]	K06590 Itgb7, Ly69; integrin beta 7	GO:0003366,cell-matrix adhesion involved in ameboidal cell migration; GO:0005178,integrin binding; GO:0005925,focal adhesion; GO:0007155,cell adhesion; GO:0007160,cell-matrix adhesion; GO:0007229,integrin-mediated signaling pathway; GO:0008305,integrin complex; GO:0009986,cell surface; GO:0016020,membrane; GO:0016021,integral component of membrane; GO:0016477,cell migration; GO:0033627,cell adhes…
ENSMUSG00000001288	37.5189	38.4271	38.1029	37.7861	31.5299	34.988	18.8057	15.5549	14.4889	24.0213	27.0738	30.4388	17.6907	19.0966	18.8474	15.2132	11.1904	10.3177	17.5922	15.417	14.5365	24.0892	22.9368	29.2526	-0.115467	0.245738	0.374642	false	0.611568	2.07995e-07	1.46309e-06	false	-0.738975	4.23917e-07	1.41383e-06	false	0.49902	8.73325e-06	1.75301e-05	false	15	102143373	102165952	-	protein_coding	Rarg	retinoic acid receptor%2C gamma [Source:MGI Symbol%3BAcc:MGI:97858]	K08529 Rarg, Nr1b3, RAR-gamma, RARD, RARgamma2; retinoic acid receptor, gamma	GO:0000122,negative regulation of transcription by RNA polymerase II; GO:0000785,chromatin; GO:0000977,RNA polymerase II regulatory region sequence-specific DNA binding; GO:0000978,RNA polymerase II proximal promoter sequence-specific DNA binding; GO:0001843,neural tube closure; GO:0002063,chondrocyte development; GO:0002068,glandular epithelial cell development; GO:0003406,retinal pigment epithe…
ENSMUSG00000001289	50.027	57.1344	77.1809	50.2754	46.1623	45.8458	58.3	40.3758	55.9167	29.673	28.1722	41.9714	151.58	170.779	147.37	95.7881	78.7205	56.0156	63.3371	54.3936	44.4332	34.8635	34.2379	53.361	-0.359412	0.0219426	0.0559467	false	-0.757625	1.11645e-06	6.79801e-06	false	-1.1685	5.44448e-13	3.41403e-12	down	-0.588744	0.000351349	0.000595946	false	15	102234551	102240308	+	protein_coding	Pfdn5	prefoldin 5 [Source:MGI Symbol%3BAcc:MGI:1928753]	K04797 Pfdn5, 1190001O17Rik, 1700010A06Rik, D15Ertd697, D15Ertd697e, EIG-, Eig1, MM-1; prefoldin 5	GO:0001540,amyloid-beta binding; GO:0005634,nucleus; GO:0005737,cytoplasm; GO:0005829,cytosol; GO:0006355,regulation of transcription, DNA-templated; GO:0006457,protein folding; GO:0016272,prefoldin complex; GO:0045111,intermediate filament cytoskeleton; GO:0045892,negative regulation of transcription, DNA-templated; GO:0051082,unfolded protein binding; GO:0060041,retina development in camera-typ…
ENSMUSG00000001300	1.6006	1.7188	1.5664	1.7832	1.333	1.7901	4.1873	3.5498	3.9716	3.2709	3.0435	2.8558	1.7629	1.3945	1.5728	0.8332	0.9345	0.7823	1.9533	1.8057	1.8505	2.5249	1.9345	2.605	0.0191467	0.911769	0.943443	false	-0.481036	0.000166843	0.000638293	false	-1.0254	1.73732e-07	6.05358e-07	down	0.150219	0.333294	0.376318	false	8	8667434	8711242	-	protein_coding	Efnb2	ephrin B2 [Source:MGI Symbol%3BAcc:MGI:105097]	K05463 Efnb2, ELF-, ELF-2, Ep, Epl, Epl5, Eplg5, Htk-, Htk-L, LERK, LERK-5, Ler, Lerk5, NLER, NLERK-1; ephrin B2	GO:0001525,angiogenesis; GO:0001945,lymph vessel development; GO:0002042,cell migration involved in sprouting angiogenesis; GO:0005102,signaling receptor binding; GO:0005515,protein binding; GO:0005886,plasma membrane; GO:0007155,cell adhesion; GO:0007275,multicellular organism development; GO:0007399,nervous system development; GO:0007411,axon guidance; GO:0008284,positive regulation of cell pro…
ENSMUSG00000001305	6.5975	6.6333	8.2793	13.2089	14.4987	14.6912	5.9431	5.7678	6.1384	7.9795	8.0831	8.6828	7.1295	8.3385	7.611	36.5343	31.128	30.0576	9.5136	9.723	8.7497	25.5148	25.8635	28.643	0.992665	5.13153e-14	2.02758e-12	false	0.343041	0.00572817	0.0143622	false	1.94214	2.11717e-49	1.98749e-47	up	1.33249	2.65376e-43	3.31975e-42	up	1	186453175	186481555	-	protein_coding	Rrp15	ribosomal RNA processing 15 homolog [Source:MGI Symbol%3BAcc:MGI:1914473]	--	GO:0000460,maturation of 5.8S rRNA; GO:0000470,maturation of LSU-rRNA; GO:0003674,molecular_function; GO:0006364,rRNA processing; GO:0030687,preribosome, large subunit precursor
ENSMUSG00000001323	5.3287	5.5729	4.5437	3.2296	3.7405	3.1294	2.1607	2.3355	1.9076	2.4273	2.6785	2.4428	1.4432	1.4776	1.6743	0.8877	0.7329	0.7754	2.5902	2.3232	2.3611	1.5208	1.0761	1.971	-0.598441	5.46283e-05	0.000341089	false	0.109041	0.512946	0.615071	false	-1.07628	3.02562e-06	9.07827e-06	down	-0.854925	4.28147e-05	8.03392e-05	false	11	74797185	74816774	-	protein_coding	Srr	serine racemase [Source:MGI Symbol%3BAcc:MGI:1351636]	K12235 Srr, M100034, Rgsc, Rgsc34, Srs; serine racemase	GO:0000166,nucleotide binding; GO:0000287,magnesium ion binding; GO:0003824,catalytic activity; GO:0003941,L-serine ammonia-lyase activity; GO:0005509,calcium ion binding; GO:0005515,protein binding; GO:0005524,ATP binding; GO:0005737,cytoplasm; GO:0005886,plasma membrane; GO:0006520,cellular amino acid metabolic process; GO:0006563,L-serine metabolic process; GO:0008152,metabolic process; GO:000…
ENSMUSG00000001333	3.0107	3.8948	2.6017	3.966	3.212	3.1623	1.8705	1.2681	1.3618	2.0134	1.4089	1.4644	1.2333	0.9055	1.2014	2.1894	1.1094	1.0502	2.0839	1.9513	2.0107	3.6045	3.9599	4.9791	0.134755	0.503847	0.633114	false	-0.00840782	0.973923	0.982594	false	0.245553	0.439647	0.510734	false	0.869467	3.75435e-06	7.81733e-06	false	4	129181410	129202352	+	protein_coding	Sync	syncoilin [Source:MGI Symbol%3BAcc:MGI:1916078]	K10377 Sync, 1110057H03Rik, S, SNIP4; syncoilin	GO:0005515,protein binding; GO:0005737,cytoplasm; GO:0005829,cytosol; GO:0005882,intermediate filament; GO:0030018,Z disc; GO:0031594,neuromuscular junction; GO:0042383,sarcolemma; GO:0045103,intermediate filament-based process
ENSMUSG00000001348	0.6226	0.5406	0.505	0.4588	0.3819	0.2462	1.8797	1.2603	1.586	0.8994	1.4682	1.0866	2.3282	1.3049	2.1245	0.7649	0.686	0.5226	1.6706	2.1555	1.5241	0.2259	0.8058	0.3204	-0.606237	0.197736	0.317784	false	-0.583398	0.0612325	0.108793	false	-1.67361	1.12823e-06	3.57599e-06	down	-2.16857	1.69605e-07	3.97948e-07	down	9	22038023	22047007	-	protein_coding	Acp5	acid phosphatase 5%2C tartrate resistant [Source:MGI Symbol%3BAcc:MGI:87883]	K14379 Acp5, T, TR, TRACP, TRAP; acid phosphatase 5, tartrate resistant	GO:0001503,ossification; GO:0003993,acid phosphatase activity; GO:0005764,lysosome; GO:0008198,ferrous iron binding; GO:0008199,ferric iron binding; GO:0016311,dephosphorylation; GO:0016787,hydrolase activity; GO:0032496,response to lipopolysaccharide; GO:0032691,negative regulation of interleukin-1 beta production; GO:0032695,negative regulation of interleukin-12 production; GO:0032720,negative …
ENSMUSG00000001376	4.9317	5.0329	5.0796	9.0241	9.9321	9.636	4.391	5.0585	5.3019	12.3873	11.2348	10.8602	8.0182	7.2514	8.2029	10.8289	12.8946	14.2554	6.7811	7.4407	7.8317	10.4687	10.3965	8.8455	0.940436	6.37086e-23	6.51295e-21	false	1.09621	4.20635e-25	2.92652e-23	up	0.559964	1.26447e-05	3.49501e-05	false	0.248287	0.0144764	0.0203007	false	6	3498382	3603531	+	protein_coding	Vps50	VPS50 EARP/GARPII complex subunit [Source:MGI Symbol%3BAcc:MGI:1920538]	K23288 Vps50, 1700034M03Rik, 8430415E05Rik, BLM, C87205, Ccdc132, mKIAA1861; VPS50 EARP/GARPII complex subunit	GO:0000149,SNARE binding; GO:0005768,endosome; GO:0015031,protein transport; GO:0016020,membrane; GO:0032456,endocytic recycling; GO:0042147,retrograde transport, endosome to Golgi; GO:0048471,perinuclear region of cytoplasm; GO:0055037,recycling endosome; GO:1990745,EARP complex
ENSMUSG00000001380	21.2453	22.9182	25.6004	33.7314	31.0728	32.675	16.1523	16.6309	17.3353	21.0543	23.6437	21.4763	31.8808	34.477	29.9613	41.4474	35.0112	38.6542	29.869	29.0574	29.0804	28.9717	28.481	29.7944	0.496178	5.02579e-06	4.12601e-05	false	0.271757	0.00882235	0.0208668	false	0.117844	0.333752	0.402666	false	-0.194864	0.0154159	0.0215507	false	18	36899581	36916258	-	protein_coding	Hars	histidyl-tRNA synthetase [Source:MGI Symbol%3BAcc:MGI:108087]	K01892 Hars, Hars1, MMH, MMHRS; histidyl-tRNA synthetase	GO:0000166,nucleotide binding; GO:0004812,aminoacyl-tRNA ligase activity; GO:0004821,histidine-tRNA ligase activity; GO:0005524,ATP binding; GO:0005737,cytoplasm; GO:0005739,mitochondrion; GO:0005829,cytosol; GO:0006412,translation; GO:0006418,tRNA aminoacylation for protein translation; GO:0006427,histidyl-tRNA aminoacylation; GO:0016874,ligase activity; GO:0032543,mitochondrial translation; GO:…
ENSMUSG00000001383	16.1784	15.2188	22.4196	21.6488	20.7243	21.5073	14.172	8.5848	11.092	16.3106	13.5053	18.0411	13.7792	12.2639	12.1415	22.5916	20.1367	14.8014	12.7906	10.9728	10.9098	9.0433	7.708	11.6343	0.261311	0.0859107	0.166177	false	0.373463	0.0194231	0.0412169	false	0.453655	0.0034891	0.00651343	false	-0.471986	0.00161484	0.00254512	false	18	36926929	36932719	+	protein_coding	Zmat2	zinc finger%2C matrin type 2 [Source:MGI Symbol%3BAcc:MGI:1913742]	K12848 Zmat2, 2610510D14Rik, 2900082I05Rik; zinc finger, matrin type 2	GO:0000398,mRNA splicing, via spliceosome; GO:0003676,nucleic acid binding; GO:0003677,DNA binding; GO:0005634,nucleus; GO:0005681,spliceosomal complex; GO:0006397,mRNA processing; GO:0008270,zinc ion binding; GO:0008380,RNA splicing; GO:0046540,U4/U6 x U5 tri-snRNP complex; GO:0046872,metal ion binding; GO:0071005,U2-type precatalytic spliceosome
ENSMUSG00000001403	25.1209	25.768	35.4248	23.127	24.5797	26.0112	25.2559	31.0985	37.1274	18.5426	21.1509	16.2252	13.3456	16.0358	12.5973	12.562	13.8831	15.2771	40.4578	40.058	42.6007	33.8796	33.231	31.1341	-0.213191	0.146991	0.254146	false	-0.871988	2.8526e-10	3.36289e-09	false	-0.148599	0.320443	0.388592	false	-0.507404	6.88597e-10	1.92845e-09	false	2	164611818	164620742	+	protein_coding	Ube2c	ubiquitin-conjugating enzyme E2C [Source:MGI Symbol%3BAcc:MGI:1915862]	K06688 Ube2c, 1110015A16Rik, D2Ertd695, D2Ertd695e; ubiquitin-conjugating enzyme E2C	GO:0000151,ubiquitin ligase complex; GO:0000166,nucleotide binding; GO:0000209,protein polyubiquitination; GO:0004842,ubiquitin-protein transferase activity; GO:0005524,ATP binding; GO:0005634,nucleus; GO:0005680,anaphase-promoting complex; GO:0005829,cytosol; GO:0005886,plasma membrane; GO:0006511,ubiquitin-dependent protein catabolic process; GO:0007049,cell cycle; GO:0010458,exit from mitosis;…
ENSMUSG00000001415	21.1742	22.5842	16.8092	40.3933	43.7872	42.2582	14.8356	13.8991	13.6663	29.0684	25.3556	29.3163	29.302	26.6825	29.1899	33.6491	32.4164	32.0419	28.5549	27.5619	26.3845	26.4062	26.001	26.5642	1.07529	2.80353e-17	1.70341e-15	up	0.854362	1.47392e-19	5.56853e-18	false	0.0679251	0.484153	0.554914	false	-0.245365	0.000499102	0.000833252	false	3	88243567	88269645	+	protein_coding	Smg5	Smg-5 homolog%2C nonsense mediated mRNA decay factor (C. elegans) [Source:MGI Symbol%3BAcc:MGI:2447364]	K11125 Smg5, BC024683, mKIAA1089; Smg-5 homolog, nonsense mediated mRNA decay factor (C. elegans)	GO:0000184,nuclear-transcribed mRNA catabolic process, nonsense-mediated decay; GO:0005634,nucleus; GO:0005697,telomerase holoenzyme complex; GO:0005737,cytoplasm; GO:0031625,ubiquitin protein ligase binding; GO:0032204,regulation of telomere maintenance; GO:0035303,regulation of dephosphorylation; GO:0042162,telomeric DNA binding; GO:0042826,histone deacetylase binding; GO:0051721,protein phosph…
ENSMUSG00000001416	45.0719	46.3679	55.7104	66.7076	70.8275	67.5711	35.1456	34.4278	38.7496	40.726	42.1652	42.185	75.8194	76.4182	73.6405	103.052	97.9144	98.9087	57.4618	58.9295	59.4107	51.9128	50.247	54.0615	0.493362	4.74659e-06	3.94457e-05	false	0.0787908	0.351162	0.456737	false	0.271072	0.00477016	0.00871379	false	-0.352839	1.27776e-07	3.02677e-07	false	3	88204423	88229074	+	protein_coding	Cct3	chaperonin containing Tcp1%2C subunit 3 (gamma) [Source:MGI Symbol%3BAcc:MGI:104708]	K09495 Cct3, AL024092, Cctg, Tcp1-, Tcp1-rs3, TriC, TriC-P5; chaperonin containing Tcp1, subunit 3 (gamma)	GO:0000166,nucleotide binding; GO:0002199,zona pellucida receptor complex; GO:0005515,protein binding; GO:0005524,ATP binding; GO:0005737,cytoplasm; GO:0005832,chaperonin-containing T-complex; GO:0005874,microtubule; GO:0006457,protein folding; GO:0007339,binding of sperm to zona pellucida; GO:0032212,positive regulation of telomere maintenance via telomerase; GO:0043209,myelin sheath; GO:0044183…
ENSMUSG00000001420	0.6313	0.595	0.5003	0.4797	0.8178	0.8199	0.176	0.3882	0.1552	0.2939	0.2208	0.303	0.5958	0.613	0.6204	0.7807	0.7652	0.4048	0.3614	0.4547	0.4887	0.6298	0.2407	0.6498	0.312182	0.377851	0.516403	false	NA	NA	NA	NA	-0.0433844	0.909267	0.927798	false	0.038168	0.933458	0.942266	false	3	88235962	88243455	-	protein_coding	Tmem79	transmembrane protein 79 [Source:MGI Symbol%3BAcc:MGI:1919163]	--	GO:0002070,epithelial cell maturation; GO:0005737,cytoplasm; GO:0005764,lysosome; GO:0005765,lysosomal membrane; GO:0005794,Golgi apparatus; GO:0016020,membrane; GO:0016021,integral component of membrane; GO:0031069,hair follicle morphogenesis; GO:0032588,trans-Golgi network membrane; GO:0042335,cuticle development; GO:0042802,identical protein binding; GO:0045055,regulated exocytosis; GO:0045684…
ENSMUSG00000001435	7.0527	7.3789	6.0789	6.2844	4.0542	4.8716	7.4384	5.9997	5.7683	5.3552	5.5602	6.4326	2.0109	1.7635	2.3491	1.6033	1.0473	1.066	4.4722	3.8459	4.2216	2.9631	3.3032	3.9414	-0.418814	0.0119705	0.0338959	false	-0.273935	0.0283188	0.0567536	false	-0.855812	1.98604e-05	5.34481e-05	false	-0.479885	0.000248075	0.000428327	false	10	76888012	77002382	-	protein_coding	Col18a1	collagen%2C type XVIII%2C alpha 1 [Source:MGI Symbol%3BAcc:MGI:88451]	K06823 Col18a1, endo; collagen, type XVIII, alpha 1	GO:0001525,angiogenesis; GO:0001886,endothelial cell morphogenesis; GO:0005201,extracellular matrix structural constituent; GO:0005515,protein binding; GO:0005576,extracellular region; GO:0005581,collagen trimer; GO:0005604,basement membrane; GO:0005615,extracellular space; GO:0007155,cell adhesion; GO:0008284,positive regulation of cell proliferation; GO:0030020,extracellular matrix structural c…
ENSMUSG00000001436	5.8261	5.9572	5.728	6.1543	6.0936	6.289	6.9412	5.9189	6.8598	6.2902	7.3994	6.9821	8.322	7.8246	8.4834	12.4301	9.248	10.4947	5.9302	6.6698	6.2757	5.8002	5.4971	5.9333	0.0960154	0.387853	0.526386	false	-0.0609781	0.613124	0.70504	false	0.248286	0.0663449	0.0963076	false	-0.314173	0.00451209	0.00675564	false	10	76868075	76896836	+	protein_coding	Slc19a1	solute carrier family 19 (folate transporter)%2C member 1 [Source:MGI Symbol%3BAcc:MGI:103182]	K14609 Slc19a1, AI323572, RFC, RFC-, RFC-1, RFC1; solute carrier family 19 (folate transporter), member 1	GO:0005542,folic acid binding; GO:0005886,plasma membrane; GO:0005887,integral component of plasma membrane; GO:0008514,organic anion transmembrane transporter activity; GO:0008517,folic acid transmembrane transporter activity; GO:0008518,folate:anion antiporter activity; GO:0015297,antiporter activity; GO:0015350,methotrexate transmembrane transporter activity; GO:0015711,organic anion transport…
ENSMUSG00000001440	89.2003	88.8687	83.8667	142.582	148.372	143.707	94.5884	103.14	97.2742	132.229	121.732	129.803	129.573	118.6	129.957	163.529	174.017	170.636	116.686	118.424	121.672	76.9394	77.9294	79.049	0.744393	2.71409e-20	2.13172e-18	false	0.251173	0.0022302	0.00625749	false	0.290942	0.00225891	0.00437824	false	-0.791418	4.06979e-37	4.08289e-36	false	11	97050540	97078707	-	protein_coding	Kpnb1	karyopherin (importin) beta 1 [Source:MGI Symbol%3BAcc:MGI:107532]	K14293 Kpnb1, AA409963, IPOB, Im, Impnb; karyopherin (importin) beta 1	GO:0005515,protein binding; GO:0005634,nucleus; GO:0005635,nuclear envelope; GO:0005643,nuclear pore; GO:0005654,nucleoplasm; GO:0005737,cytoplasm; GO:0005829,cytosol; GO:0006606,protein import into nucleus; GO:0006610,ribosomal protein import into nucleus; GO:0006886,intracellular protein transport; GO:0007079,mitotic chromosome movement towards spindle pole; GO:0007080,mitotic metaphase plate c…
ENSMUSG00000001441	28.1403	27.844	27.001	29.1208	29.188	28.5946	52.0359	52.1814	49.5156	38.6615	37.4437	37.9414	37.0608	34.084	38.1735	29.0188	29.7071	28.5667	38.4617	37.5596	38.4097	29.9042	29.5739	29.5567	0.0802947	0.319028	0.4556	false	-0.558992	5.94518e-13	1.04405e-11	false	-0.460308	2.41796e-06	7.35162e-06	false	-0.544212	8.09706e-17	3.46403e-16	false	11	97096668	97171464	-	protein_coding	Npepps	aminopeptidase puromycin sensitive [Source:MGI Symbol%3BAcc:MGI:1101358]	K08776 Npepps, AAP-S, MP10, MP100, Psa, R74825, goku; aminopeptidase puromycin sensitive	GO:0004177,aminopeptidase activity; GO:0005634,nucleus; GO:0005737,cytoplasm; GO:0005829,cytosol; GO:0006508,proteolysis; GO:0008233,peptidase activity; GO:0008237,metallopeptidase activity; GO:0008270,zinc ion binding; GO:0016787,hydrolase activity; GO:0042277,peptide binding; GO:0043171,peptide catabolic process; GO:0046872,metal ion binding; GO:0070006,metalloaminopeptidase activity; GO:007145…
ENSMUSG00000001467	52.7865	53.295	63.7096	45.4071	45.5072	44.6965	128.635	127.079	143.379	50.4247	48.354	50.9102	21.4504	22.7609	21.4373	24.4542	25.9404	26.0291	37.5595	38.5868	39.9019	18.1344	20.1917	18.8304	-0.31017	0.00280734	0.0102151	false	-1.54314	4.2691e-73	3.88245e-70	down	0.0814791	0.45726	0.528264	false	-1.20405	5.40772e-51	8.32707e-50	down	5	4131145	4154746	-	protein_coding	Cyp51	cytochrome P450%2C family 51 [Source:MGI Symbol%3BAcc:MGI:106040]	K05917 Cyp51, AI426508, CYPLI, Cyp51a1, Ldm, P450-14DM, P450LI; cytochrome P450, family 51	GO:0004497,monooxygenase activity; GO:0005506,iron ion binding; GO:0005783,endoplasmic reticulum; GO:0006629,lipid metabolic process; GO:0006694,steroid biosynthetic process; GO:0006695,cholesterol biosynthetic process; GO:0008202,steroid metabolic process; GO:0008203,cholesterol metabolic process; GO:0008398,sterol 14-demethylase activity; GO:0016020,membrane; GO:0016021,integral component of me…
ENSMUSG00000001473	77.1035	84.9393	88.4966	66.6647	64.2413	64.7979	42.7898	33.6424	41.2795	34.3682	37.8172	44.3056	27.2491	32.3263	23.6035	61.2316	51.3837	43.5284	72.2676	66.4803	51.62	39.4851	41.5424	55.6601	-0.342553	0.000211584	0.00111606	false	-0.142799	0.228322	0.322785	false	0.766103	6.95375e-07	2.25498e-06	false	-0.661129	2.68348e-06	5.66324e-06	false	18	67523787	67535819	+	protein_coding	Tubb6	tubulin%2C beta 6 class V [Source:MGI Symbol%3BAcc:MGI:1915201]	K07375 Tubb6, 2310057H16Rik, BB220206; tubulin, beta 6 class V	GO:0000166,nucleotide binding; GO:0000226,microtubule cytoskeleton organization; GO:0000278,mitotic cell cycle; GO:0003924,GTPase activity; GO:0005200,structural constituent of cytoskeleton; GO:0005525,GTP binding; GO:0005737,cytoplasm; GO:0005856,cytoskeleton; GO:0005874,microtubule; GO:0007017,microtubule-based process
ENSMUSG00000001482	9.6566	11.0192	10.3679	9.1249	8.7692	9.6488	8.1138	6.3033	6.6505	8.9697	9.6649	9.4326	7.0846	7.1592	8.3029	5.2458	4.3345	5.2943	8.5558	8.8816	8.0576	3.5494	3.777	2.9914	-0.158883	0.149747	0.257528	false	0.285766	0.0175556	0.0377756	false	-0.736812	2.62868e-07	8.98778e-07	false	-1.4868	1.38414e-32	1.17553e-31	down	8	124150266	124190009	+	protein_coding	Def8	differentially expressed in FDCP 8 [Source:MGI Symbol%3BAcc:MGI:1346331]	--	GO:0005515,protein binding; GO:0005575,cellular_component; GO:0032418,lysosome localization; GO:0035556,intracellular signal transduction; GO:0045780,positive regulation of bone resorption; GO:0046872,metal ion binding; GO:1900029,positive regulation of ruffle assembly
ENSMUSG00000001504	4.0432	4.3466	4.0114	3.9551	3.9821	4.1111	5.9173	7.1969	7.0906	3.7202	3.7749	5.091	7.2366	7.773	7.3693	6.4204	6.5514	5.5126	6.5206	6.7362	6.4291	7.0373	6.9774	7.9993	-0.0275194	0.846001	0.899061	false	-0.810309	3.46258e-07	2.33134e-06	false	-0.413902	0.00399104	0.00738994	false	-0.0217646	0.854409	0.873978	false	13	72776939	72782317	+	protein_coding	Irx2	Iroquois homeobox 2 [Source:MGI Symbol%3BAcc:MGI:1197526]	K24889 Irx2, IR; Iroquois homeobox 2	GO:0000122,negative regulation of transcription by RNA polymerase II; GO:0000978,RNA polymerase II proximal promoter sequence-specific DNA binding; GO:0000981,DNA-binding transcription factor activity, RNA polymerase II-specific; GO:0001227,DNA-binding transcription repressor activity, RNA polymerase II-specific; GO:0001656,metanephros development; GO:0003677,DNA binding; GO:0005634,nucleus; GO:0…
ENSMUSG00000001506	138.329	138.014	122.967	63.6018	61.3276	64.5519	104.532	108.586	96.4609	22.7677	23.9532	21.4259	14.1291	12.4335	15.2114	10.2827	9.0477	8.324	109.994	109.305	101.373	25.7345	25.929	25.0105	-1.06202	2.07617e-31	4.61089e-29	down	-2.31234	6.0175e-161	7.66148e-157	down	-0.730657	2.64549e-09	1.12508e-08	false	-2.24638	2.96778e-225	1.25135e-222	down	11	94827050	94843868	+	protein_coding	Col1a1	collagen%2C type I%2C alpha 1 [Source:MGI Symbol%3BAcc:MGI:88467]	K06236 Col1a1, Co, Col, Col1, Col1a-1, Cola-1, Cola1, Mov-, Mov-13, Mov13; collagen, type I, alpha 1	GO:0001501,skeletal system development; GO:0001503,ossification; GO:0001568,blood vessel development; GO:0001649,osteoblast differentiation; GO:0001957,intramembranous ossification; GO:0001958,endochondral ossification; GO:0002020,protease binding; GO:0005201,extracellular matrix structural constituent; GO:0005515,protein binding; GO:0005576,extracellular region; GO:0005581,collagen trimer; GO:00…
ENSMUSG00000001507	145.392	148.223	112.866	116.357	106.966	109.824	145.362	119.806	115.075	98.0011	99.7479	110.395	59.1024	53.7446	59.9429	38.7582	32.915	29.6005	112.867	101.858	97.1951	20.4754	21.9554	23.8383	-0.273996	0.0274696	0.0669515	false	-0.430633	1.45116e-05	7.03587e-05	false	-0.907669	8.26655e-15	6.27835e-14	false	-2.41731	6.90675e-172	1.30283e-169	down	11	94935300	94967627	-	protein_coding	Itga3	integrin alpha 3 [Source:MGI Symbol%3BAcc:MGI:96602]	K06482 Itga3, AA407068, CD49C, GAPB3; integrin alpha 3	GO:0001764,neuron migration; GO:0001968,fibronectin binding; GO:0002020,protease binding; GO:0005178,integrin binding; GO:0005515,protein binding; GO:0005518,collagen binding; GO:0005886,plasma membrane; GO:0007155,cell adhesion; GO:0007229,integrin-mediated signaling pathway; GO:0007342,fusion of sperm to egg plasma membrane involved in single fertilization; GO:0007610,behavior; GO:0007613,memor…
ENSMUSG00000001510	2.3136	1.8166	2.525	0.7592	0.8922	0.9158	0.8738	0.6618	0.65	0.766	0.7846	0.8461	0.459	0.7069	0.7601	1.1699	0.3205	0.7008	1.3233	0.6184	0.9019	2.8579	1.6358	2.2681	-1.3599	1.12315e-07	1.40732e-06	down	0.00539538	0.98749	0.991882	false	0.0431982	0.922994	0.938878	false	1.06927	0.00062331	0.00102947	up	11	95010945	95016122	+	protein_coding	Dlx3	distal-less homeobox 3 [Source:MGI Symbol%3BAcc:MGI:94903]	K09315 Dlx3, AV237891, Dlx-, Dlx-3; distal-less homeobox 3	GO:0000978,RNA polymerase II proximal promoter sequence-specific DNA binding; GO:0000981,DNA-binding transcription factor activity, RNA polymerase II-specific; GO:0001228,DNA-binding transcription activator activity, RNA polymerase II-specific; GO:0001568,blood vessel development; GO:0001890,placenta development; GO:0003677,DNA binding; GO:0003682,chromatin binding; GO:0005634,nucleus; GO:0006355…
ENSMUSG00000001517	37.298	38.6745	29.7823	34.9721	34.3399	34.4304	18.7167	17.6918	16.4524	17.0547	20.3231	18.899	6.5398	6.7655	6.3404	10.3021	9.3033	8.8389	28.0671	26.2554	25.9062	18.6256	17.1478	19.0111	-0.0144309	0.904445	0.93869	false	-0.0382778	0.69462	0.772056	false	0.395524	0.00130923	0.00264143	false	-0.73268	5.11836e-20	2.58369e-19	false	6	128339930	128353109	+	protein_coding	Foxm1	forkhead box M1 [Source:MGI Symbol%3BAcc:MGI:1347487]	K09406 Foxm1, AA408308, AW554517, BB238854, D1Mgi5, Fkh16, Foxm1b, HFH-11B, MPHOSPH2, Mpm, Mpm2, Trid, W, WIN; forkhead box M1	GO:0000086,G2/M transition of mitotic cell cycle; GO:0000122,negative regulation of transcription by RNA polymerase II; GO:0000976,transcription regulatory region sequence-specific DNA binding; GO:0000977,RNA polymerase II regulatory region sequence-specific DNA binding; GO:0001570,vasculogenesis; GO:0001889,liver development; GO:0003677,DNA binding; GO:0003700,DNA-binding transcription factor ac…
ENSMUSG00000001518	6.7839	7.2032	7.2085	9.3105	9.3885	9.2802	2.6325	1.8949	2.2925	4.7197	4.8508	4.3674	1.703	1.615	1.7986	8.0724	7.9913	8.0144	3.4031	3.4401	3.4445	9.5141	10.5788	10.0411	0.414375	1.29177e-05	9.4327e-05	false	0.90236	5.30809e-11	6.96728e-10	false	2.09825	5.52447e-58	9.79597e-56	up	1.36813	8.47988e-45	1.10315e-43	up	6	128386407	128401894	-	protein_coding	Itfg2	integrin alpha FG-GAP repeat containing 2 [Source:MGI Symbol%3BAcc:MGI:1915450]	K23296 Itfg2, 2700050P07Rik, AI646725; integrin alpha FG-GAP repeat containing 2	GO:0002314,germinal center B cell differentiation; GO:0003674,molecular_function; GO:0005654,nucleoplasm; GO:0005764,lysosome; GO:0005765,lysosomal membrane; GO:0005829,cytosol; GO:0016020,membrane; GO:0032006,regulation of TOR signaling; GO:0034198,cellular response to amino acid starvation; GO:0042149,cellular response to glucose starvation; GO:0140007,KICSTOR complex; GO:1904262,negative regul…
ENSMUSG00000001520	1.1801	0.9621	0.5393	1.0827	1.4913	1.4336	0.1107	0	0.0627	0.301	0.2434	0.3062	0.0997	0.032	0.1133	0.1693	0.1546	0.0491	0.2597	0.5594	0.3608	0.9069	0.8271	0.6895	0.596691	0.0492351	0.106895	false	2.15825	0.00325013	0.00873931	up	NA	NA	NA	NA	0.854572	0.019078	0.0263846	false	6	128376259	128393390	+	protein_coding	Nrip2	nuclear receptor interacting protein 2 [Source:MGI Symbol%3BAcc:MGI:1891884]	K13215 Nrip2, AW491344, NI, NIX1; nuclear receptor interacting protein 2	GO:0000122,negative regulation of transcription by RNA polymerase II; GO:0004190,aspartic-type endopeptidase activity; GO:0005515,protein binding; GO:0005634,nucleus; GO:0005737,cytoplasm; GO:0006508,proteolysis; GO:0007219,Notch signaling pathway
ENSMUSG00000001521	19.5356	20.3833	18.055	18.0323	18.6315	17.8545	18.7767	18.5967	16.3974	21.3021	21.1004	19.9929	16.4516	14.9238	16.7252	5.8527	5.8554	5.6207	15.8728	15.4997	16.632	10.6193	10.3054	9.9056	-0.0749581	0.419376	0.557481	false	0.0864432	0.328532	0.433154	false	-1.60857	6.58606e-53	8.40843e-51	down	-0.820724	9.67217e-26	6.25159e-25	false	6	128298124	128332814	-	protein_coding	Tulp3	tubby-like protein 3 [Source:MGI Symbol%3BAcc:MGI:1329045]	K19600 Tulp3, 2310022L06Rik, AI316887; tubby-like protein 3	GO:0001664,G protein-coupled receptor binding; GO:0001841,neural tube formation; GO:0001843,neural tube closure; GO:0005576,extracellular region; GO:0005634,nucleus; GO:0005654,nucleoplasm; GO:0005730,nucleolus; GO:0005737,cytoplasm; GO:0005886,plasma membrane; GO:0005929,cilium; GO:0005930,axoneme; GO:0007275,multicellular organism development; GO:0007420,brain development; GO:0008277,regulation…
ENSMUSG00000001525	521.525	554.14	609.453	344.829	340.263	363.906	600.998	583.343	650.356	316.241	330.741	350.839	142.595	156.179	150.875	165.623	159.024	147.73	534.591	537.269	468.577	215.291	219.889	238.012	-0.669819	5.4686e-13	1.87343e-11	false	-1.00718	5.63447e-34	8.44504e-32	down	-0.0675449	0.515881	0.586383	false	-1.37673	5.44358e-67	1.32046e-65	down	17	36144813	36149198	-	protein_coding	Tubb5	tubulin%2C beta 5 class I [Source:MGI Symbol%3BAcc:MGI:107812]	K07375 Tubb5, AA408537, AI596182, B130022C14Rik, M(beta)5; tubulin, beta 5 class I	GO:0000166,nucleotide binding; GO:0000226,microtubule cytoskeleton organization; GO:0000278,mitotic cell cycle; GO:0003924,GTPase activity; GO:0005200,structural constituent of cytoskeleton; GO:0005525,GTP binding; GO:0005634,nucleus; GO:0005641,nuclear envelope lumen; GO:0005737,cytoplasm; GO:0005829,cytosol; GO:0005856,cytoskeleton; GO:0005874,microtubule; GO:0007017,microtubule-based process; …
ENSMUSG00000001542	4.3545	4.2606	4.1066	4.5191	4.4064	4.435	11.9026	12.719	12.1612	14.339	13.4863	13.3877	3.9506	3.7735	4.4	4.7	5.8946	5.6546	7.5023	7.8089	8.0779	8.6363	8.6664	7.9357	0.0844707	0.403035	0.541693	false	0.0356822	0.682689	0.761588	false	0.28757	0.0324509	0.0505491	false	-0.0720855	0.405118	0.449448	false	13	75854876	75920483	+	protein_coding	Ell2	elongation factor for RNA polymerase II 2 [Source:MGI Symbol%3BAcc:MGI:2183438]	K15183 Ell2; elongation factor for RNA polymerase II 2	GO:0005634,nucleus; GO:0005654,nucleoplasm; GO:0006368,transcription elongation from RNA polymerase II promoter; GO:0008023,transcription elongation factor complex; GO:0032968,positive regulation of transcription elongation from RNA polymerase II promoter; GO:0042795,snRNA transcription by RNA polymerase II
ENSMUSG00000001552	0.6426	0.7538	0.7294	0.3889	0.4302	0.371	0.6991	0.6656	0.4476	0.2925	0.2724	0.2742	0.4462	0.2863	0.3713	0.1551	0.2683	0.1282	0.5905	0.6172	0.4807	0.7391	0.708	1.0106	-0.82289	0.000937627	0.00398074	false	-1.23755	5.84924e-05	0.000247012	down	-1.13001	0.00484023	0.00883167	down	0.356347	0.152974	0.18463	false	11	100259784	100288589	-	protein_coding	Jup	junction plakoglobin [Source:MGI Symbol%3BAcc:MGI:96650]	K10056 Jup, Ctn, Ctnng, D930025P04Rik, P, PG, pla; junction plakoglobin	GO:0001954,positive regulation of cell-matrix adhesion; GO:0002159,desmosome assembly; GO:0003713,transcription coactivator activity; GO:0005198,structural molecule activity; GO:0005515,protein binding; GO:0005634,nucleus; GO:0005737,cytoplasm; GO:0005829,cytosol; GO:0005856,cytoskeleton; GO:0005882,intermediate filament; GO:0005886,plasma membrane; GO:0005911,cell-cell junction; GO:0005912,adher…
ENSMUSG00000001555	67.857	70.5861	72.966	55.6111	52.8127	52.2897	70.0692	56.4763	64.5861	40.2197	39.9028	45.3743	58.1335	64.2582	61.2181	48.2537	38.4327	32.8898	70.8631	65.9107	61.8359	24.6232	24.462	32.1335	-0.381833	7.16909e-06	5.66448e-05	false	-0.734398	4.47339e-13	7.99933e-12	false	-0.758845	4.2165e-08	1.56671e-07	false	-1.47321	2.60243e-40	2.93305e-39	down	11	100306523	100315650	+	protein_coding	Fkbp10	FK506 binding protein 10 [Source:MGI Symbol%3BAcc:MGI:104769]	K09575 Fkbp10, 65kD, AI325255, FKBP-10, FKBP-65, FKBP65, Fkbp, Fkbp-, Fkbp-rs1, Fkbp1, Fkbp1-rs, Fkbp6, Fkbprp; FK506 binding protein 10	GO:0001701,in utero embryonic development; GO:0003755,peptidyl-prolyl cis-trans isomerase activity; GO:0005509,calcium ion binding; GO:0005515,protein binding; GO:0005528,FK506 binding; GO:0005758,mitochondrial intermembrane space; GO:0005783,endoplasmic reticulum; GO:0016020,membrane; GO:0016853,isomerase activity; GO:0017185,peptidyl-lysine hydroxylation; GO:0018208,peptidyl-proline modificatio…
ENSMUSG00000001569	6.2099	6.5	6.955	9.1803	9.3998	9.2862	4.1147	3.3705	3.4568	6.6868	6.824	6.7855	6.0525	6.3625	6.0287	16.0133	14.9879	12.2117	4.8262	4.8581	4.799	12.0557	11.8773	12.9378	0.516685	6.62661e-08	8.82703e-07	false	0.763318	2.34167e-12	3.85195e-11	false	1.08934	9.73673e-18	9.51101e-17	up	1.1655	3.09403e-44	3.9817e-43	up	5	29639662	29662841	+	protein_coding	Nom1	nucleolar protein with MIF4G domain 1 [Source:MGI Symbol%3BAcc:MGI:1861749]	K17583 Nom1, D5Kng, D5Kng1, Gm1040; nucleolar protein with MIF4G domain 1	GO:0003723,RNA binding; GO:0005634,nucleus; GO:0005730,nucleolus; GO:0042274,ribosomal small subunit biogenesis; GO:0048820,hair follicle maturation
ENSMUSG00000001576	38.0939	38.2483	35.854	35.3525	34.375	35.1965	31.18	28.6305	26.488	28.4821	28.8126	31.3444	29.3001	29.273	29.7757	27.0085	24.3296	21.7815	25.8806	25.4379	24.3948	15.9591	14.736	16.5454	-0.0830697	0.308745	0.444602	false	-0.0891101	0.322467	0.426967	false	-0.410961	0.00017576	0.000405406	false	-0.862976	1.39496e-29	1.05643e-28	false	17	26780463	26875908	+	protein_coding	Ergic1	endoplasmic reticulum-golgi intermediate compartment (ERGIC) 1 [Source:MGI Symbol%3BAcc:MGI:1914708]	K20365 Ergic1, 1200007D18Rik, maa-136; endoplasmic reticulum-golgi intermediate compartment (ERGIC) 1	GO:0003674,molecular_function; GO:0005654,nucleoplasm; GO:0005783,endoplasmic reticulum; GO:0005793,endoplasmic reticulum-Golgi intermediate compartment; GO:0005794,Golgi apparatus; GO:0006888,ER to Golgi vesicle-mediated transport; GO:0006890,retrograde vesicle-mediated transport, Golgi to ER; GO:0016020,membrane; GO:0016021,integral component of membrane; GO:0016192,vesicle-mediated transport; …
ENSMUSG00000001604	11.4889	11.2624	13.3351	9.2303	10.1264	8.884	15.1736	14.0242	17.0259	11.4516	12.3142	13.1953	3.3759	4.0722	2.7058	3.0499	3.2626	2.1889	11.0678	9.0062	12.1546	4.0936	4.0475	4.308	-0.340017	0.0209529	0.0537638	false	-0.451249	0.00108082	0.00331111	false	-0.396573	0.143579	0.192086	false	-1.55374	1.44942e-18	6.8083e-18	down	4	135975040	136002209	+	protein_coding	Tcea3	transcription elongation factor A (SII)%2C 3 [Source:MGI Symbol%3BAcc:MGI:1196908]	K03145 Tcea3, S, S-II, SII, SII-K1; transcription elongation factor A (SII), 3	GO:0003676,nucleic acid binding; GO:0003677,DNA binding; GO:0005634,nucleus; GO:0006351,transcription, DNA-templated; GO:0006355,regulation of transcription, DNA-templated; GO:0008270,zinc ion binding; GO:0046872,metal ion binding
ENSMUSG00000001627	14.7191	14.6312	19.5177	25.8851	27.4814	28.0467	16.8192	19.3786	20.7404	26.8713	26.6065	23.3549	18.8831	24.3109	19.5889	87.2201	104.989	116.336	20.3522	22.2216	24.9392	170.113	164.564	143.181	0.750668	9.46277e-09	1.49949e-07	false	0.302977	0.0038003	0.00998872	false	2.15761	8.95241e-50	8.86011e-48	up	2.64155	1.82213e-153	2.44132e-151	up	12	40251566	40298503	-	protein_coding	Ifrd1	interferon-related developmental regulator 1 [Source:MGI Symbol%3BAcc:MGI:1316717]	--	GO:0005634,nucleus; GO:0005737,cytoplasm; GO:0006357,regulation of transcription by RNA polymerase II; GO:0007275,multicellular organism development; GO:0014706,striated muscle tissue development; GO:0030154,cell differentiation; GO:0030517,negative regulation of axon extension; GO:0042692,muscle cell differentiation; GO:0043403,skeletal muscle tissue regeneration; GO:0045944,positive regulation …
ENSMUSG00000001630	13.1134	12.64	14.4733	13.3953	11.8134	11.6739	17.0505	15.0814	15.1974	12.8372	11.7719	11.8764	6.1174	5.2041	5.2069	8.3405	7.3168	6.3159	9.9689	9.6389	9.4465	9.6888	10.0436	10.275	-0.111785	0.311274	0.447491	false	-0.503195	3.69067e-07	2.47314e-06	false	0.274197	0.0569728	0.0839921	false	-0.135958	0.131295	0.160301	false	6	146626493	146680310	+	protein_coding	Stk38l	serine/threonine kinase 38 like [Source:MGI Symbol%3BAcc:MGI:1922250]	K08790 Stk38l, 4930473A22Rik, Nd, Ndr2, Ndr54; serine/threonine kinase 38 like	GO:0000166,nucleotide binding; GO:0000287,magnesium ion binding; GO:0003779,actin binding; GO:0004672,protein kinase activity; GO:0004674,protein serine/threonine kinase activity; GO:0005524,ATP binding; GO:0005737,cytoplasm; GO:0005829,cytosol; GO:0005856,cytoskeleton; GO:0006468,protein phosphorylation; GO:0015629,actin cytoskeleton; GO:0016020,membrane; GO:0016301,kinase activity; GO:0016310,p…
ENSMUSG00000001661	6.1071	6.6918	6.5206	3.9644	4.1396	4.4964	2.98	2.7673	3.1432	2.5115	3.0094	2.9542	2.9316	2.8698	3.1463	1.8653	1.8275	0.7342	3.9337	2.9648	2.6211	2.975	2.7899	3.4623	-0.602359	4.76789e-05	0.000303028	false	-0.198158	0.31136	0.415365	false	-1.15061	5.63761e-05	0.00014054	down	-0.228503	0.266578	0.307662	false	15	102906689	102920313	+	protein_coding	Hoxc6	homeobox C6 [Source:MGI Symbol%3BAcc:MGI:96197]	K09306 Hoxc6, Hox-3., Hox-3.3, Hox-6., Hox-6.1; homeobox C6	GO:0000978,RNA polymerase II proximal promoter sequence-specific DNA binding; GO:0000981,DNA-binding transcription factor activity, RNA polymerase II-specific; GO:0003677,DNA binding; GO:0003700,DNA-binding transcription factor activity; GO:0005634,nucleus; GO:0005654,nucleoplasm; GO:0005829,cytosol; GO:0006355,regulation of transcription, DNA-templated; GO:0006357,regulation of transcription by …
ENSMUSG00000001665	7.0423	7.7118	10.0836	5.0604	3.9495	4.1911	7.5748	8.0836	8.5564	7.9002	8.1531	6.0713	2.4603	1.9485	2.3057	2.1938	2.2618	2.669	5.4028	5.8443	6.8449	3.1922	2.6609	2.7395	-0.898825	1.22403e-07	1.52483e-06	false	-0.260106	0.0514255	0.0939382	false	-0.0489791	0.799331	0.837304	false	-1.25536	3.59378e-17	1.56692e-16	down	10	75609949	75617248	-	protein_coding	Gstt3	glutathione S-transferase%2C theta 3 [Source:MGI Symbol%3BAcc:MGI:2143526]	K00799 Gstt3, AI118089; glutathione S-transferase, theta 3	GO:0004364,glutathione transferase activity; GO:0005737,cytoplasm; GO:0006749,glutathione metabolic process; GO:0016740,transferase activity
ENSMUSG00000001666	10.181	8.443	13.3322	6.8526	5.9462	4.4535	8.2518	8.9284	8.7685	4.0595	5.2165	5.3504	16.3301	16.4641	14.9279	6.9584	4.1796	2.9733	7.2617	6.6288	6.0837	3.0398	2.3428	3.2127	-0.877344	0.000332857	0.00164588	false	-0.95554	2.24749e-05	0.000104511	false	-1.89548	3.18319e-14	2.27801e-13	down	-1.3995	9.90546e-08	2.37228e-07	down	10	75607064	75609248	-	protein_coding	Ddt	D-dopachrome tautomerase [Source:MGI Symbol%3BAcc:MGI:1298381]	K10028 Ddt, C78655; D-dopachrome tautomerase	GO:0002020,protease binding; GO:0005126,cytokine receptor binding; GO:0005615,extracellular space; GO:0005737,cytoplasm; GO:0010760,negative regulation of macrophage chemotaxis; GO:0016829,lyase activity; GO:0032760,positive regulation of tumor necrosis factor production; GO:0033981,D-dopachrome decarboxylase activity; GO:0042438,melanin biosynthetic process; GO:0050178,phenylpyruvate tautomerase…
ENSMUSG00000001672	0.2449	0.4924	0.3615	0.1064	0.1349	0.1014	0.4509	0.1812	0.1376	0.3475	0.2669	0.4366	0.3097	0.3156	0.142	0.3377	0.3392	0.4127	0.1424	0.1403	0.1131	0.1571	0.1957	0.3421	-1.66562	0.00277191	0.0101204	down	0.32588	0.541837	0.642274	false	0.365513	0.465577	0.536231	false	NA	NA	NA	NA	8	110674546	110688835	-	protein_coding	Marveld3	MARVEL (membrane-associating) domain containing 3 [Source:MGI Symbol%3BAcc:MGI:1920858]	K21099 Marveld3, 1810006A16Rik, AI642133, MAR, Marvd3, Mrvl, Mrvldc3; MARVEL (membrane-associating) domain containing 3	GO:0005737,cytoplasm; GO:0005923,bicellular tight junction; GO:0006970,response to osmotic stress; GO:0010633,negative regulation of epithelial cell migration; GO:0016020,membrane; GO:0016021,integral component of membrane; GO:0030054,cell junction; GO:0031410,cytoplasmic vesicle; GO:0031435,mitogen-activated protein kinase kinase kinase binding; GO:0045216,cell-cell junction organization; GO:004…
ENSMUSG00000001674	26.3741	27.0055	30.2489	41.002	43.0898	42.935	24.5193	23.7939	28.1169	29.021	29.232	31.8474	75.8478	72.0593	73.3479	150.947	165.631	147.035	41.2809	40.9949	39.3497	82.4466	86.1804	88.135	0.616962	5.29713e-10	1.06447e-08	false	0.108876	0.295211	0.397864	false	0.930624	6.50818e-20	7.75816e-19	false	0.895447	8.01056e-35	7.39945e-34	false	1	121481564	121495718	-	protein_coding	Ddx18	DEAD box helicase 18 [Source:MGI Symbol%3BAcc:MGI:1914192]	K13179 Ddx18, 2310005B10Rik; DEAD box helicase 18	GO:0000166,nucleotide binding; GO:0000463,maturation of LSU-rRNA from tricistronic rRNA transcript (SSU-rRNA, 5.8S rRNA, LSU-rRNA); GO:0003676,nucleic acid binding; GO:0003723,RNA binding; GO:0004386,helicase activity; GO:0005524,ATP binding; GO:0005634,nucleus; GO:0005694,chromosome; GO:0005730,nucleolus; GO:0016787,hydrolase activity
ENSMUSG00000001700	2.7412	3.0815	2.9549	3.2595	3.7738	3.7153	4.232	4.8507	4.1973	5.3849	4.9498	5.0299	5.4674	5.4859	5.2132	7.6944	8.2982	9.6716	4.3655	5.657	5.2192	5.3083	5.6886	4.7062	0.306657	0.024827	0.0617131	false	0.0824234	0.50226	0.604536	false	0.529935	0.000100625	0.000241209	false	-0.139066	0.293075	0.334889	false	18	56533409	56636864	+	protein_coding	Gramd3	GRAM domain containing 3 [Source:MGI Symbol%3BAcc:MGI:1914815]	--	GO:0005881,cytoplasmic microtubule; GO:0008150,biological_process; GO:0042802,identical protein binding
ENSMUSG00000001707	9.5065	8.565	11.464	10.3479	11.528	11.0299	8.0785	8.5308	10.7002	14.0314	13.5649	12.7491	18.0376	18.7065	19.5755	30.0841	35.9842	42.6841	10.4484	11.3663	12.178	24.0893	21.8284	20.896	0.169879	0.21683	0.341649	false	0.433608	0.000644106	0.00210893	false	0.813751	7.34634e-09	2.96619e-08	false	0.793338	3.29328e-14	1.21776e-13	false	13	38828183	38843034	-	protein_coding	Eef1e1	eukaryotic translation elongation factor 1 epsilon 1 [Source:MGI Symbol%3BAcc:MGI:1913393]	K15439 Eef1e1, 1110003A02Rik, AI, AIMP3; eukaryotic translation elongation factor 1 epsilon 1	GO:0005515,protein binding; GO:0005634,nucleus; GO:0005654,nucleoplasm; GO:0005730,nucleolus; GO:0005737,cytoplasm; GO:0005829,cytosol; GO:0006412,translation; GO:0008285,negative regulation of cell proliferation; GO:0017101,aminoacyl-tRNA synthetase multienzyme complex; GO:0043065,positive regulation of apoptotic process; GO:0043517,positive regulation of DNA damage response, signal transduction…
ENSMUSG00000001729	50.3236	52.4848	53.7068	44.6015	42.5814	46.5552	29.2264	26.8156	25.8851	28.1511	28.1792	30.2231	29.6645	30.9014	31.3297	18.687	15.8357	14.3377	45.1877	41.5155	37.6281	15.2857	13.9702	18.0794	-0.213156	0.0136048	0.0376463	false	-0.0485434	0.591753	0.687302	false	-1.04977	1.03087e-17	1.00467e-16	down	-1.57605	7.87703e-48	1.11696e-46	down	12	112620255	112641318	-	protein_coding	Akt1	thymoma viral proto-oncogene 1 [Source:MGI Symbol%3BAcc:MGI:87986]	K04456 Akt1, Ak, Akt, LTR-akt, PK, PKB, PKB/A, PKB/Akt, PKBalpha, Rac; thymoma viral proto-oncogene 1	GO:0000166,nucleotide binding; GO:0001649,osteoblast differentiation; GO:0001893,maternal placenta development; GO:0001934,positive regulation of protein phosphorylation; GO:0001938,positive regulation of endothelial cell proliferation; GO:0002042,cell migration involved in sprouting angiogenesis; GO:0003376,sphingosine-1-phosphate receptor signaling pathway; GO:0004672,protein kinase activity; G…
ENSMUSG00000001739	0.1352	0.0272	0.1016	0.2192	0.4432	0.4444	0.0268	0	0	0.0537	0.0275	0.0519	0.3662	0.1356	0.0823	0.0522	0.1049	0.111	0.1927	0.1355	0.1165	1.0793	0.5776	1.03	NA	NA	NA	NA	NA	NA	NA	NA	NA	NA	NA	NA	2.40963	1.63275e-05	3.1868e-05	up	5	136995470	137004712	+	protein_coding	Cldn15	claudin 15 [Source:MGI Symbol%3BAcc:MGI:1913103]	K06087 Cldn15, 2210009B08Rik, BB107105; claudin 15	GO:0005198,structural molecule activity; GO:0005886,plasma membrane; GO:0005923,bicellular tight junction; GO:0006811,ion transport; GO:0007155,cell adhesion; GO:0016020,membrane; GO:0016021,integral component of membrane; GO:0016328,lateral plasma membrane; GO:0030054,cell junction; GO:0070830,bicellular tight junction assembly
ENSMUSG00000001741	0.2045	0.257	0.2881	0.1258	0.1408	0.0777	0.0217	0.0605	0.0503	0.2031	0.0669	0.2454	0.0228	0.0439	0.0519	0.0212	0.0071	0.0599	0.1561	0.1464	0.0787	0.2259	0.1263	0.1654	-1.11033	0.00578365	0.0185876	down	1.83854	0.0038749	0.0101722	up	NA	NA	NA	NA	0.256576	0.583508	0.624499	false	7	83292033	83394934	-	protein_coding	Il16	interleukin 16 [Source:MGI Symbol%3BAcc:MGI:1270855]	K22628 Il16, mKIAA4048; interleukin 16	GO:0005125,cytokine activity; GO:0005515,protein binding; GO:0005576,extracellular region; GO:0005615,extracellular space; GO:0005622,intracellular; GO:0005634,nucleus; GO:0005737,cytoplasm; GO:0005829,cytosol; GO:0005886,plasma membrane; GO:0005925,focal adhesion; GO:0006935,chemotaxis; GO:0010628,positive regulation of gene expression; GO:0016607,nuclear speck; GO:0019221,cytokine-mediated sign…
ENSMUSG00000001750	30.5506	31.9458	30.8527	42.7685	37.5248	38.3474	39.5186	36.4245	37.6969	28.4712	28.6299	30.6451	18.6897	16.7144	18.7005	23.6602	20.8753	17.4506	39.252	34.947	31.5776	56.7507	58.8117	64.2681	0.359371	0.000131353	0.000735315	false	-0.501049	3.95078e-09	3.8136e-08	false	0.0594828	0.640693	0.700139	false	0.583113	5.41583e-10	1.52928e-09	false	19	3946050	3957133	-	protein_coding	Tcirg1	T cell%2C immune regulator 1%2C ATPase%2C H+ transporting%2C lysosomal V0 protein A3 [Source:MGI Symbol%3BAcc:MGI:1350931]	K02154 Tcirg1, ATP, ATP6N1C, ATP6a3, At, Atp6i, OC-11, OC-116, OPTB1, Stv1, TIR, TIRC7, Vph1, oc; T cell, immune regulator 1, ATPase, H+ transporting, lysosomal V0 protein A3	GO:0000045,autophagosome assembly; GO:0001503,ossification; GO:0002158,osteoclast proliferation; GO:0002377,immunoglobulin production; GO:0005515,protein binding; GO:0005634,nucleus; GO:0005739,mitochondrion; GO:0005764,lysosome; GO:0005770,late endosome; GO:0005886,plasma membrane; GO:0006874,cellular calcium ion homeostasis; GO:0006914,autophagy; GO:0006915,apoptotic process; GO:0006954,inflamm…
ENSMUSG00000001751	29.9542	32.1156	33.2511	22.9727	19.9597	21.2657	34.4325	34.0013	34.2134	45.0122	43.6215	46.659	14.1348	12.0894	14.9974	32.6078	25.7142	29.045	29.5877	29.3067	29.8216	35.2534	37.0993	34.103	-0.556857	8.82661e-08	1.13923e-06	false	0.270294	0.00185931	0.0053365	false	0.948357	5.45092e-13	3.41639e-12	false	0.0809615	0.318167	0.361059	false	11	100960838	100968498	+	protein_coding	Naglu	alpha-N-acetylglucosaminidase (Sanfilippo disease IIIB) [Source:MGI Symbol%3BAcc:MGI:1351641]	K01205 Naglu; alpha-N-acetylglucosaminidase (Sanfilippo disease IIIB)	GO:0004561,alpha-N-acetylglucosaminidase activity; GO:0007040,lysosome organization; GO:0021680,cerebellar Purkinje cell layer development; GO:0042474,middle ear morphogenesis; GO:0045475,locomotor rhythm; GO:0046548,retinal rod cell development; GO:0060119,inner ear receptor cell development; GO:0070062,extracellular exosome
ENSMUSG00000001755	20.6776	20.3868	22.2076	20.1611	18.5626	19.7929	15.3951	13.1569	14.3032	20.3779	22.7076	22.504	19.6566	18.4793	20.287	29.2443	24.0146	23.8033	16.7848	16.2259	16.7051	11.5941	11.4514	12.457	-0.0992074	0.318469	0.455092	false	0.485519	4.13895e-06	2.25974e-05	false	0.262493	0.0314007	0.0490569	false	-0.668241	2.49124e-12	8.18575e-12	false	11	100973391	100977445	+	protein_coding	Coasy	Coenzyme A synthase [Source:MGI Symbol%3BAcc:MGI:1918993]	K02318 Coasy, 1300003G02Rik, Dpc, Dpck, P, Ppat, Ukr, Ukr1; Coenzyme A synthase	GO:0000166,nucleotide binding; GO:0003824,catalytic activity; GO:0004140,dephospho-CoA kinase activity; GO:0004595,pantetheine-phosphate adenylyltransferase activity; GO:0005524,ATP binding; GO:0005737,cytoplasm; GO:0005739,mitochondrion; GO:0005759,mitochondrial matrix; GO:0008152,metabolic process; GO:0009058,biosynthetic process; GO:0015937,coenzyme A biosynthetic process; GO:0016301,kinase ac…
ENSMUSG00000001761	31.9159	31.6676	26.1482	23.4867	22.3545	23.2925	19.9803	17.0308	16.7915	21.0514	20.9496	22.9662	12.6335	12.0686	12.3381	8.8589	7.8189	7.2237	21.0231	20.0755	19.4298	5.1081	5.8096	5.4806	-0.362868	0.00110636	0.00458823	false	0.144522	0.141298	0.217394	false	-0.769266	1.29538e-10	6.3803e-10	false	-2.06652	3.86567e-114	2.56566e-112	down	6	29735502	29761364	+	protein_coding	Smo	smoothened%2C frizzled class receptor [Source:MGI Symbol%3BAcc:MGI:108075]	K06226 Smo, E130215L21Rik, Smoh, bnb, smoothened; smoothened, frizzled class receptor	GO:0000122,negative regulation of transcription by RNA polymerase II; GO:0001503,ossification; GO:0001570,vasculogenesis; GO:0001649,osteoblast differentiation; GO:0001701,in utero embryonic development; GO:0001708,cell fate specification; GO:0001755,neural crest cell migration; GO:0001947,heart looping; GO:0002052,positive regulation of neuroblast proliferation; GO:0002053,positive regulation of…
ENSMUSG00000001763	0.3649	0.4558	0.6024	0.3922	0.4051	0.4489	0.0767	0.1603	0.2718	0.1538	0.2812	0.2441	1.2552	0.9422	1.4808	1.0674	0.9758	1.3386	0.3602	0.543	0.7028	1.1142	1.4056	0.9902	-0.179311	0.568781	0.689234	false	0.28282	0.591228	0.687068	false	-0.254399	0.2825	0.347765	false	0.948676	0.000728654	0.00119437	false	6	29694221	29718558	+	protein_coding	Tspan33	tetraspanin 33 [Source:MGI Symbol%3BAcc:MGI:1919012]	K17346 Tspan33, 1300010A20Rik, P, Pen, Penu; tetraspanin 33	GO:0005737,cytoplasm; GO:0005886,plasma membrane; GO:0005887,integral component of plasma membrane; GO:0009986,cell surface; GO:0016020,membrane; GO:0016021,integral component of membrane; GO:0019899,enzyme binding; GO:0030054,cell junction; GO:0046930,pore complex; GO:0046931,pore complex assembly; GO:0051604,protein maturation; GO:0072659,protein localization to plasma membrane; GO:0097197,tetr…
ENSMUSG00000001767	8.5031	8.5642	10.3591	10.7817	11.3524	10.8767	5.793	5.5256	6.2303	6.3971	6.9478	6.1686	10.0539	11.9399	10.9008	13.387	13.3463	13.1694	8.0315	8.5971	7.0345	15.8336	15.6228	17.3974	0.281119	0.0204248	0.0525869	false	0.023714	0.849363	0.894614	false	0.139404	0.271223	0.335501	false	0.862446	7.88451e-16	3.2075e-15	false	2	145759399	145776934	-	protein_coding	Crnkl1	crooked neck pre-mRNA splicing factor 1 [Source:MGI Symbol%3BAcc:MGI:1914127]	K12869 Crnkl1, 1200013P10Rik, 5730590A01Rik, C80326, c, crn; crooked neck pre-mRNA splicing factor 1	GO:0000245,spliceosomal complex assembly; GO:0000398,mRNA splicing, via spliceosome; GO:0000974,Prp19 complex; GO:0003723,RNA binding; GO:0005634,nucleus; GO:0005681,spliceosomal complex; GO:0006396,RNA processing; GO:0006397,mRNA processing; GO:0008380,RNA splicing; GO:0071007,U2-type catalytic step 2 spliceosome; GO:0071013,catalytic step 2 spliceosome; GO:0071014,post-mRNA release spliceosomal…
ENSMUSG00000001768	7.8132	7.1586	8.0138	8.9036	8.623	7.9659	8.9791	7.9181	8.4393	20.1772	19.1379	19.0713	5.4247	5.1911	5.4138	4.5066	4.8088	4.7529	9.5144	9.542	8.5535	8.1154	8.3033	8.4883	0.163047	0.103707	0.19248	false	1.0764	8.42575e-35	1.37534e-32	up	-0.324592	0.00388898	0.00720932	false	-0.331203	5.64965e-05	0.000104724	false	2	145517135	145729536	+	protein_coding	Rin2	Ras and Rab interactor 2 [Source:MGI Symbol%3BAcc:MGI:1921280]	--	GO:0003674,molecular_function; GO:0005575,cellular_component; GO:0008150,biological_process
ENSMUSG00000001774	7.9908	7.5488	9.499	9.2228	9.9191	8.9234	5.7423	6.4194	5.778	7.2516	6.7419	5.6409	5.7687	6.4515	5.7984	14.5989	18.1568	19.4844	5.4822	6.2811	6.8992	15.1112	14.4682	12.9568	0.178691	0.137344	0.240862	false	0.00143108	0.990368	0.994026	false	1.39822	1.00323e-23	1.70323e-22	up	1.00693	4.4125e-20	2.23841e-19	up	9	18203421	18228738	+	protein_coding	Chordc1	cysteine and histidine-rich domain (CHORD)-containing%2C zinc-binding protein 1 [Source:MGI Symbol%3BAcc:MGI:1914167]	K16729 Chordc1, 1110001O09Rik, AA409036, Chp-, Chp-1, mo, morgana; cysteine and histidine-rich domain (CHORD)-containing, zinc-binding protein 1	GO:0005509,calcium ion binding; GO:0005515,protein binding; GO:0005524,ATP binding; GO:0008270,zinc ion binding; GO:0010824,regulation of centrosome duplication; GO:0043531,ADP binding; GO:0046872,metal ion binding; GO:0051298,centrosome duplication; GO:0051879,Hsp90 protein binding; GO:0061077,chaperone-mediated protein folding; GO:1900034,regulation of cellular response to heat; GO:2000299,nega…
ENSMUSG00000001783	30.6224	31.3627	36.1914	53.8908	48.8986	49.8555	24.8279	21.7055	24.7536	31.8761	31.8908	34.8369	52.9391	55.6492	53.1757	114.191	93.5141	83.5423	31.3935	33.1572	31.0218	50.1882	48.7898	57.5017	0.650395	7.10064e-10	1.39002e-08	false	0.339924	0.000639173	0.00209579	false	0.70888	2.10997e-08	8.07269e-08	false	0.528348	3.43015e-09	9.17608e-09	false	10	85774501	85793687	-	protein_coding	Rtcb	RNA 2'%2C3'-cyclic phosphate and 5'-OH ligase [Source:MGI Symbol%3BAcc:MGI:106379]	K14415 Rtcb, AI255213, AI463255, D10Wsu52, D10Wsu52e, FAAP, HSPC1, HSPC117; RNA 2',3'-cyclic phosphate and 5'-OH ligase	GO:0000166,nucleotide binding; GO:0000971,tRNA exon ligation utilizing 2',3' cyclic phosphate of 5'-exon as source of linkage phosphate; GO:0001701,in utero embryonic development; GO:0001890,placenta development; GO:0003972,RNA ligase (ATP) activity; GO:0005525,GTP binding; GO:0005634,nucleus; GO:0005635,nuclear envelope; GO:0005654,nucleoplasm; GO:0005737,cytoplasm; GO:0005789,endoplasmic reticu…
ENSMUSG00000001785	10.5048	9.6194	11.8661	17.4707	19.2188	18.4768	8.4402	9.2218	9.6188	11.9267	10.091	11.3775	23.8122	21.0226	24.3656	73.6596	79.428	78.1428	14.5682	14.7359	14.3653	36.9931	36.4369	36.7601	0.799963	2.45566e-11	6.3773e-10	false	0.1638	0.184645	0.270592	false	1.60563	7.46521e-51	8.07697e-49	up	1.15296	1.54961e-45	2.0627e-44	up	10	85665358	85724960	+	protein_coding	Pwp1	PWP1 homolog%2C endonuclein [Source:MGI Symbol%3BAcc:MGI:1914735]	K14791 Pwp1, 2310058A11Rik, 2610205J09Rik, AI098170, AL022879, AV083409, AW550690; PWP1 homolog, endonuclein	GO:0005634,nucleus; GO:0005694,chromosome; GO:0005730,nucleolus; GO:0005794,Golgi apparatus; GO:0033140,negative regulation of peptidyl-serine phosphorylation of STAT protein; GO:0034773,histone H4-K20 trimethylation; GO:0042254,ribosome biogenesis; GO:1901838,positive regulation of transcription of nucleolar large rRNA by RNA polymerase I; GO:1990889,H4K20me3 modified histone binding; GO:2000738…
ENSMUSG00000001786	5.0287	4.9438	5.614	5.7644	5.4931	6.1005	4.9119	4.5633	4.7527	6.444	7.0261	7.1027	6.0406	5.6655	6.5352	9.9868	10.8163	11.5481	5.6579	5.6363	5.7272	8.7265	9.3772	8.4676	0.168817	0.143288	0.248745	false	0.403548	0.000232154	0.000858242	false	0.691391	1.96285e-08	7.53677e-08	false	0.460521	1.65217e-06	3.55745e-06	false	10	85857836	85887737	+	protein_coding	Fbxo7	F-box protein 7 [Source:MGI Symbol%3BAcc:MGI:1917004]	K10293 Fbxo7, 2410015K21Rik, A230052G17Rik, AI117679, AW260462, C85118; F-box protein 7	GO:0000151,ubiquitin ligase complex; GO:0000422,autophagy of mitochondrion; GO:0005634,nucleus; GO:0005654,nucleoplasm; GO:0005737,cytoplasm; GO:0005739,mitochondrion; GO:0005829,cytosol; GO:0006511,ubiquitin-dependent protein catabolic process; GO:0006626,protein targeting to mitochondrion; GO:0010975,regulation of neuron projection development; GO:0016567,protein ubiquitination; GO:0019005,SCF …
ENSMUSG00000001794	83.8361	85.3397	105.474	71.2282	68.8602	74.9595	70.7932	59.4487	73.0393	53.0923	53.9341	65.964	73.3265	78.5807	73.6432	62.7725	55.254	47.7266	66.0253	64.7559	53.0597	26.1451	27.7351	36.046	-0.338808	0.00325021	0.0115365	false	-0.360502	0.00121736	0.00366677	false	-0.58382	2.06366e-06	6.3227e-06	false	-1.21498	4.84221e-22	2.68749e-21	down	7	29886361	29898236	-	protein_coding	Capns1	calpain%2C small subunit 1 [Source:MGI Symbol%3BAcc:MGI:88266]	K08583 Capns1, Ca, Cap, Capa-4, Capa4, Capn4, Cdps, Css1, D7Ertd146, D7Ertd146e; calpain, small subunit 1	GO:0004198,calcium-dependent cysteine-type endopeptidase activity; GO:0005509,calcium ion binding; GO:0005515,protein binding; GO:0005737,cytoplasm; GO:0005829,cytosol; GO:0005886,plasma membrane; GO:0016020,membrane; GO:0044877,protein-containing complex binding; GO:0046872,metal ion binding
ENSMUSG00000001829	6.177	6.802	7.1238	6.1424	6.0995	6.1155	4.3743	4.062	4.8148	5.5164	5.6035	5.4425	7.5983	7.5453	7.794	7.7054	7.3545	7.4672	5.8002	6.4106	6.2934	3.4985	3.5778	3.847	-0.117288	0.246293	0.375294	false	0.192943	0.0668537	0.116862	false	-0.163112	0.125012	0.17008	false	-0.943186	1.15455e-22	6.58114e-22	false	7	101312840	101444713	+	protein_coding	Clpb	ClpB caseinolytic peptidase B [Source:MGI Symbol%3BAcc:MGI:1100517]	K03695 Clpb, AL118244, Skd, Skd3; ClpB caseinolytic peptidase B	GO:0000166,nucleotide binding; GO:0005524,ATP binding; GO:0005737,cytoplasm; GO:0005739,mitochondrion; GO:0005758,mitochondrial intermembrane space; GO:0016787,hydrolase activity; GO:0016887,ATPase activity; GO:0034605,cellular response to heat; GO:0039529,RIG-I signaling pathway; GO:0140374,NA
ENSMUSG00000001855	9.1707	9.4595	4.5081	8.0091	8.5313	8.8182	4.2689	4.5089	4.0642	4.755	4.4712	4.6472	5.0417	4.3105	5.008	9.4037	9.5098	7.9317	6.9495	6.366	6.1116	11.7601	11.7574	13.327	0.144786	0.521118	0.648491	false	-0.0164582	0.875809	0.914674	false	0.767175	3.69852e-10	1.72963e-09	false	0.740626	5.86921e-16	2.40609e-15	false	2	31864448	31943987	+	protein_coding	Nup214	nucleoporin 214 [Source:MGI Symbol%3BAcc:MGI:1095411]	K14317 Nup214, BC039282, C, CAN, D2H9S46, D2H9S46E; nucleoporin 214	GO:0000278,mitotic cell cycle; GO:0005049,nuclear export signal receptor activity; GO:0005634,nucleus; GO:0005635,nuclear envelope; GO:0005643,nuclear pore; GO:0006405,RNA export from nucleus; GO:0006406,mRNA export from nucleus; GO:0006606,protein import into nucleus; GO:0006611,protein export from nucleus; GO:0008139,nuclear localization sequence binding; GO:0015031,protein transport; GO:001705…
ENSMUSG00000001864	0.7836	1.0457	1.539	2.3388	2.0602	2.3411	1.8645	1.3723	1.3729	1.9527	1.6813	2.0105	1.1573	0.9569	1.1852	1.2378	1.2019	1.4762	2.3348	1.9848	2.4862	4.6622	5.0855	5.1768	1.01218	3.1576e-05	0.000209655	up	0.165406	0.424924	0.530665	false	0.11207	0.639926	0.699786	false	0.951602	1.2988e-10	3.8241e-10	false	2	31840151	31863454	+	protein_coding	Aif1l	allograft inflammatory factor 1-like [Source:MGI Symbol%3BAcc:MGI:1919598]	K18617 Aif1l, 2810003C17Rik, AI043124, C87647, Iba2; allograft inflammatory factor 1-like	GO:0003779,actin binding; GO:0005509,calcium ion binding; GO:0005737,cytoplasm; GO:0005856,cytoskeleton; GO:0005884,actin filament; GO:0005886,plasma membrane; GO:0005925,focal adhesion; GO:0015629,actin cytoskeleton; GO:0016020,membrane; GO:0032587,ruffle membrane; GO:0032991,protein-containing complex; GO:0042995,cell projection; GO:0046872,metal ion binding; GO:0051015,actin filament binding; …
ENSMUSG00000001870	30.9978	30.7714	28.0863	24.61	25.8997	25.6148	37.9235	37.4421	34.2571	30.8565	28.7529	30.2518	14.2191	11.9311	13.59	19.6943	19.4971	16.5812	33.2638	32.9901	31.3586	17.5991	17.5511	17.6598	-0.225546	0.0115807	0.0329806	false	-0.414656	5.73926e-07	3.69986e-06	false	0.353448	0.00182418	0.00359404	false	-1.06851	2.27838e-57	4.24745e-56	down	17	75312563	75699507	+	protein_coding	Ltbp1	latent transforming growth factor beta binding protein 1 [Source:MGI Symbol%3BAcc:MGI:109151]	K19559 Ltbp1, 9430031G15Rik, 9830146M04, LTBP, Ltb, Ltbp-1, Ltbp1L, TGF-beta1-BP-1, Tgfb, b2b1000C, b2b1000Clo; latent transforming growth factor beta binding protein 1	GO:0001527,microfibril; GO:0003281,ventricular septum development; GO:0005201,extracellular matrix structural constituent; GO:0005509,calcium ion binding; GO:0005576,extracellular region; GO:0005737,cytoplasm; GO:0005739,mitochondrion; GO:0007179,transforming growth factor beta receptor signaling pathway; GO:0019838,growth factor binding; GO:0030425,dendrite; GO:0031012,extracellular matrix; GO:0…
ENSMUSG00000001891	26.785	25.5375	33.3517	22.5895	23.4038	22.0543	37.0586	37.7646	42.2388	30.8415	33.0382	26.8804	56.4919	58.1125	55.3928	31.3849	32.5619	41.2663	39.0953	48.1751	51.2928	20	20.5958	18.419	-0.318169	0.0106107	0.0306655	false	-0.496612	1.52284e-06	9.0013e-06	false	-0.828916	1.75798e-10	8.52416e-10	false	-1.41362	2.23856e-36	2.18461e-35	down	11	21271138	21321201	-	protein_coding	Ugp2	UDP-glucose pyrophosphorylase 2 [Source:MGI Symbol%3BAcc:MGI:2183447]	K00963 Ugp2, UDPGP, UGPase; UDP-glucose pyrophosphorylase 2	GO:0003983,UTP:glucose-1-phosphate uridylyltransferase activity; GO:0005536,glucose binding; GO:0005737,cytoplasm; GO:0005977,glycogen metabolic process; GO:0005978,glycogen biosynthetic process; GO:0006011,UDP-glucose metabolic process; GO:0007420,brain development; GO:0016740,transferase activity; GO:0016779,nucleotidyltransferase activity; GO:0019255,glucose 1-phosphate metabolic process; GO:0…
ENSMUSG00000001910	36.2762	38.2526	33.1617	54.8211	51.0651	53.1365	31.6386	27.5903	25.4317	41.011	39.4814	43.8866	24.5549	23.1679	26.477	27.8269	22.1003	20.8843	28.6289	25.8731	23.3582	25.1541	24.7899	28.9259	0.575815	2.19858e-09	3.9553e-08	false	0.427641	1.53536e-05	7.40182e-05	false	-0.20458	0.106033	0.146824	false	-0.164107	0.0983861	0.122234	false	8	85397108	85414531	-	protein_coding	Nacc1	nucleus accumbens associated 1%2C BEN and BTB (POZ) domain containing [Source:MGI Symbol%3BAcc:MGI:1914080]	K10486 Nacc1, 2010001H03Rik, 4930511N13Rik, Btbd14b, Na, Nac1; nucleus accumbens associated 1, BEN and BTB (POZ) domain containing	GO:0000978,RNA polymerase II proximal promoter sequence-specific DNA binding; GO:0000981,DNA-binding transcription factor activity, RNA polymerase II-specific; GO:0005515,protein binding; GO:0005634,nucleus; GO:0005654,nucleoplasm; GO:0005737,cytoplasm; GO:0006357,regulation of transcription by RNA polymerase II; GO:0008284,positive regulation of cell proliferation; GO:0030054,cell junction; GO:0…
ENSMUSG00000001911	61.8207	61.0558	47.2482	57.4411	55.1076	52.4354	30.9667	24.6939	22.3216	32.7841	31.0288	42.4966	13.0621	10.615	13.121	20.7445	16.3603	11.7208	22.8048	20.34	15.7494	13.9477	15.2502	18.4524	-0.031112	0.803631	0.869442	false	0.320612	0.014393	0.0319365	false	0.271374	0.105337	0.145956	false	-0.48853	0.000281693	0.000483071	false	8	85426505	85526973	-	protein_coding	Nfix	nuclear factor I/X [Source:MGI Symbol%3BAcc:MGI:97311]	K09171 Nfix, CTF, NF-I/X, NF1-X, NFI-X; nuclear factor I/X	GO:0000122,negative regulation of transcription by RNA polymerase II; GO:0000977,RNA polymerase II regulatory region sequence-specific DNA binding; GO:0000978,RNA polymerase II proximal promoter sequence-specific DNA binding; GO:0000981,DNA-binding transcription factor activity, RNA polymerase II-specific; GO:0001228,DNA-binding transcription activator activity, RNA polymerase II-specific; GO:000…
ENSMUSG00000001930	0.2003	0.1906	0.1008	0.308	0.2861	0.3076	0.0886	0.0481	0.0563	0.1066	0.0946	0.1304	0.0298	0.0896	0.0472	0.0449	0.0451	0.066	0.0764	0.0824	0.0462	2.3725	2.4256	2.2417	0.891987	0.00183892	0.00711326	false	0.653671	0.124563	0.195771	false	-0.245823	0.661293	0.717188	false	4.91062	1.30752e-102	6.86618e-101	up	6	125523737	125663642	+	protein_coding	Vwf	Von Willebrand factor [Source:MGI Symbol%3BAcc:MGI:98941]	K03900 Vwf, 6820430P06Rik, AI551257, B130011O06Rik, C630030D09, F8VWF, VWD; Von Willebrand factor	GO:0001889,liver development; GO:0001890,placenta development; GO:0002020,protease binding; GO:0005178,integrin binding; GO:0005201,extracellular matrix structural constituent; GO:0005515,protein binding; GO:0005518,collagen binding; GO:0005576,extracellular region; GO:0005615,extracellular space; GO:0005737,cytoplasm; GO:0005783,endoplasmic reticulum; GO:0007155,cell adhesion; GO:0007596,blood c…
ENSMUSG00000001942	3.6392	3.5654	3.3926	3.1387	3.2076	3.0151	4.8721	4.5967	5.0366	4.533	3.8916	4.1081	2.331	1.8104	2.1431	1.8436	2.2341	2.2008	3.9661	3.6638	3.9672	1.1083	0.9461	1.1379	-0.16496	0.127777	0.227648	false	-0.338871	0.00166942	0.00484943	false	-0.134899	0.377872	0.448229	false	-2.04326	4.43976e-62	9.40154e-61	down	9	37466994	37560951	+	protein_coding	Siae	sialic acid acetylesterase [Source:MGI Symbol%3BAcc:MGI:104803]	K05970 Siae, L, LSE, Ysg, Ysg2; sialic acid acetylesterase	GO:0001681,sialate O-acetylesterase activity; GO:0002682,regulation of immune system process; GO:0005737,cytoplasm; GO:0005764,lysosome; GO:0005975,carbohydrate metabolic process; GO:0016787,hydrolase activity; GO:0052689,carboxylic ester hydrolase activity
ENSMUSG00000001948	2.3281	1.4153	2.7462	2.0299	2.0356	1.57	2.4155	0.8411	1.8633	1.5594	2.2583	2.1309	4.2853	4.0164	5.4379	2.8745	2.4676	1.833	3.1413	2.7132	0.9331	1.5665	2.2574	1.8391	-0.192107	0.577013	0.696058	false	0.0862281	0.826405	0.877327	false	-1.07129	0.000138732	0.000326127	down	-0.446581	0.279618	0.321176	false	9	37514586	37525018	-	protein_coding	Spa17	sperm autoantigenic protein 17 [Source:MGI Symbol%3BAcc:MGI:1333778]	--	GO:0005516,calmodulin binding; GO:0005737,cytoplasm; GO:0005929,cilium; GO:0007339,binding of sperm to zona pellucida; GO:0009897,external side of plasma membrane; GO:0016020,membrane; GO:0031514,motile cilium; GO:0035686,sperm fibrous sheath; GO:0097228,sperm principal piece
ENSMUSG00000001962	19.5332	19.7652	23.7477	19.1826	19.6537	21.8653	12.7694	10.8436	12.467	7.3562	8.2757	9.7852	17.6234	15.7308	15.9198	23.9694	23.007	17.3346	15.9979	14.1166	12.5757	44.5613	44.8605	60.0859	-0.0407587	0.741108	0.824448	false	-0.633137	5.42073e-06	2.89333e-05	false	0.247211	0.0832468	0.118366	false	1.62476	6.80267e-35	6.30401e-34	up	X	73356639	73363755	+	protein_coding	Fam50a	family with sequence similarity 50%2C member A [Source:MGI Symbol%3BAcc:MGI:1351626]	K13119 Fam50a, D0HXS9928, D0HXS9928E, XAP, XAP-5; family with sequence similarity 50, member A	GO:0005634,nucleus; GO:0005654,nucleoplasm; GO:0006325,chromatin organization
ENSMUSG00000001983	14.6623	13.5307	14.8255	13.721	13.4943	14.5336	5.5593	4.4741	3.88	6.3531	7.1413	8.2138	12.0689	11.2842	12.3469	24.779	19.8568	17.9397	5.4962	6.0363	7.0245	13.7994	12.6298	18.2135	-0.0295391	0.815776	0.877936	false	0.514779	0.00961856	0.0224457	false	0.672533	1.48425e-05	4.06204e-05	false	1.08384	7.52015e-10	2.10072e-09	up	11	105956887	105964438	+	protein_coding	Taco1	translational activator of mitochondrially encoded cytochrome c oxidase I [Source:MGI Symbol%3BAcc:MGI:1917457]	K18189 Taco1, 2310066I18Rik, Ccdc44; translational activator of mitochondrially encoded cytochrome c oxidase I	GO:0003729,mRNA binding; GO:0005515,protein binding; GO:0005739,mitochondrion; GO:0006417,regulation of translation; GO:0019843,rRNA binding; GO:0033617,mitochondrial respiratory chain complex IV assembly; GO:0061743,motor learning; GO:0070129,regulation of mitochondrial translation; GO:0097177,mitochondrial ribosome binding; GO:1904959,regulation of cytochrome-c oxidase activity
ENSMUSG00000001995	1.9891	2.186	1.3129	1.7674	1.7275	1.7667	1.4983	1.2064	1.1629	1.2992	1.2883	1.7145	0.5288	0.497	0.3818	0.3287	0.3186	0.4902	1.3802	1.3231	1.2482	1.4779	1.2635	1.6355	-0.0468963	0.806245	0.87088	false	0.0271357	0.874559	0.913819	false	-0.446179	0.108518	0.149859	false	-0.0355629	0.815154	0.839093	false	8	126144802	126296547	-	protein_coding	Sipa1l2	signal-induced proliferation-associated 1 like 2 [Source:MGI Symbol%3BAcc:MGI:2676970]	K17702 Sipa1l2, BC058408, mKIAA1389; signal-induced proliferation-associated 1 like 2	GO:0005096,GTPase activator activity; GO:0005737,cytoplasm; GO:0051056,regulation of small GTPase mediated signal transduction; GO:0090630,activation of GTPase activity
ENSMUSG00000001998	3.9409	4.0211	2.3926	3.038	3.0935	3.2545	4.2903	4.7731	4.3702	4.3968	4.4024	3.963	3.9945	3.4341	4.01	5.2117	5.7123	6.3919	4.214	4.1023	4.573	8.4827	7.8844	7.462	-0.128315	0.497594	0.627584	false	-0.202752	0.0609401	0.108364	false	0.463905	0.000395531	0.000865868	false	0.705091	4.75011e-13	1.63069e-12	false	2	126850637	126909829	+	protein_coding	Ap4e1	adaptor-related protein complex AP-4%2C epsilon 1 [Source:MGI Symbol%3BAcc:MGI:1336993]	K12400 Ap4e1, 2310033A20Rik, 9930028M04Rik, AV087807; adaptor-related protein complex AP-4, epsilon 1	GO:0005515,protein binding; GO:0005794,Golgi apparatus; GO:0005802,trans-Golgi network; GO:0006886,intracellular protein transport; GO:0006898,receptor-mediated endocytosis; GO:0015031,protein transport; GO:0016020,membrane; GO:0016192,vesicle-mediated transport; GO:0030117,membrane coat; GO:0030124,AP-4 adaptor complex; GO:0140312,NA
ENSMUSG00000002006	4.1094	3.6661	4.3628	2.3606	2.3853	2.7972	2.6683	2.3529	2.6748	2.1126	2.6939	3.0697	2.1398	2.0163	2.5249	1.4526	1.4733	1.2172	2.6806	3.06	2.4627	1.4147	1.3096	1.7873	-0.672431	1.76897e-05	0.000125405	false	-0.0948651	0.599478	0.693868	false	-0.824292	6.77585e-05	0.000167067	false	-1.0468	3.60763e-08	8.96032e-08	down	X	72836965	72868575	-	protein_coding	Pdzd4	PDZ domain containing 4 [Source:MGI Symbol%3BAcc:MGI:2443483]	K24056 Pdzd4, B230341P03, D130075J17Rik, Kiaa1444-hp, LU, LU1, PDZ, PDZD, PDZRN4L, Pdzk, Pdzk4, Pdzr, Pdzrnk4l, Xl, Xlu; PDZ domain containing 4	GO:0005737,cytoplasm
ENSMUSG00000002010	33.6883	33.2508	39.6137	25.1931	27.5356	26.6626	26.1881	25.1115	29.2353	28.3475	25.7908	24.2954	14.0648	14.7539	15.0607	17.4917	17.9217	21.1206	23.2933	23.5539	21.8326	12.7735	11.5495	11.6464	-0.41035	0.000192644	0.00102703	false	-0.166766	0.112162	0.179357	false	0.228659	0.079045	0.112946	false	-1.11518	1.4301e-30	1.12648e-29	down	X	72822569	72830503	-	protein_coding	Idh3g	isocitrate dehydrogenase 3 (NAD+)%2C gamma [Source:MGI Symbol%3BAcc:MGI:1099463]	K00030 Idh3g; isocitrate dehydrogenase 3 (NAD+), gamma	GO:0000166,nucleotide binding; GO:0000287,magnesium ion binding; GO:0004449,isocitrate dehydrogenase (NAD+) activity; GO:0005524,ATP binding; GO:0005730,nucleolus; GO:0005739,mitochondrion; GO:0006099,tricarboxylic acid cycle; GO:0006102,isocitrate metabolic process; GO:0006103,2-oxoglutarate metabolic process; GO:0006734,NADH metabolic process; GO:0016616,oxidoreductase activity, acting on the C…
ENSMUSG00000002014	11.244	13.1518	15.4586	8.6487	8.3533	8.752	11.865	11.3766	13.3183	7.6109	9.0039	8.3536	13.9902	15.922	13.1204	8.6151	8.5463	9.6318	12.4271	12.571	10.9925	5.2757	5.2078	4.3354	-0.616195	1.06921e-05	8.04936e-05	false	-0.679538	1.85713e-08	1.59333e-07	false	-0.823044	4.07783e-09	1.69582e-08	false	-1.46187	6.17878e-31	4.93201e-30	down	X	72830634	72834436	+	protein_coding	Ssr4	signal sequence receptor%2C delta [Source:MGI Symbol%3BAcc:MGI:1099464]	K04571 Ssr4, AW743063, C78062, SSR-delta, T, TRAP-delta, Trap; signal sequence receptor, delta	GO:0003674,molecular_function; GO:0005783,endoplasmic reticulum; GO:0005784,Sec61 translocon complex; GO:0008150,biological_process; GO:0012505,endomembrane system; GO:0016020,membrane; GO:0016021,integral component of membrane
ENSMUSG00000002015	70.4509	72.0645	94.7235	71.7229	68.508	74.4733	71.2015	59.3503	76.2233	62.3897	66.6384	64.8252	103.112	117.206	102.025	69.5084	60.5475	55.21	72.3339	69.5702	57.1572	35.6372	37.0445	39.3875	-0.129886	0.327354	0.464746	false	-0.221732	0.038044	0.0728495	false	-0.939197	1.66497e-13	1.11001e-12	false	-1.01156	7.18548e-21	3.77745e-20	down	X	72729784	72759781	-	protein_coding	Bcap31	B cell receptor associated protein 31 [Source:MGI Symbol%3BAcc:MGI:1350933]	K14009 Bcap31, BAP, Bap31; B cell receptor associated protein 31	GO:0000139,Golgi membrane; GO:0005515,protein binding; GO:0005783,endoplasmic reticulum; GO:0005789,endoplasmic reticulum membrane; GO:0005811,lipid droplet; GO:0005886,plasma membrane; GO:0005887,integral component of plasma membrane; GO:0006626,protein targeting to mitochondrion; GO:0006886,intracellular protein transport; GO:0006888,ER to Golgi vesicle-mediated transport; GO:0006915,apoptotic …
ENSMUSG00000002017	14.1516	13.3856	14.7761	10.4202	11.8869	11.7157	14.6375	15.6254	15.9594	11.4941	10.9535	9.4692	7.5705	7.6912	8.683	16.6481	21.8814	24.9686	13.3218	15.3465	16.1293	16.6433	15.9159	14.5999	-0.300402	0.00678164	0.0211409	false	-0.663358	2.54314e-09	2.54354e-08	false	1.27231	5.4967e-16	4.63822e-15	up	-0.107677	0.315987	0.358896	false	17	75844081	75858941	-	protein_coding	Fam98a	family with sequence similarity 98%2C member A [Source:MGI Symbol%3BAcc:MGI:1919972]	--	GO:0005515,protein binding; GO:0006479,protein methylation; GO:0008276,protein methyltransferase activity; GO:0008284,positive regulation of cell proliferation; GO:0010628,positive regulation of gene expression; GO:0032418,lysosome localization; GO:0072669,tRNA-splicing ligase complex; GO:1900029,positive regulation of ruffle assembly
ENSMUSG00000002020	25.2057	25.7375	18.7834	25.0931	24.5632	26.3648	23.0062	20.9518	17.6409	26.4147	27.0566	28.091	0.424	0.394	0.6409	1.7278	1.7356	1.3322	16.4112	14.9422	14.9403	5.9944	5.996	6.5314	0.137833	0.305908	0.441501	false	0.277378	0.00614796	0.0152555	false	1.58208	2.16621e-12	1.28156e-11	up	-1.50408	1.38763e-68	3.55234e-67	down	12	84829986	84923306	-	protein_coding	Ltbp2	latent transforming growth factor beta binding protein 2 [Source:MGI Symbol%3BAcc:MGI:99502]	K08023 Ltbp2, AW208642; latent transforming growth factor beta binding protein 2	GO:0005201,extracellular matrix structural constituent; GO:0005509,calcium ion binding; GO:0005576,extracellular region; GO:0008201,heparin binding; GO:0019838,growth factor binding; GO:0050436,microfibril binding; GO:0062023,collagen-containing extracellular matrix; GO:0097435,supramolecular fiber organization
ENSMUSG00000002028	24.8766	23.4176	9.0144	23.0881	26.2941	24.5848	17.8337	17.924	11.9101	20.3711	19.3937	22.4249	7.8021	6.0696	7.6948	17.2743	18.0243	14.7137	12.487	11.4111	11.4847	32.7433	32.6399	32.7927	0.380152	0.390085	0.528691	false	0.256402	0.0492572	0.0907062	false	1.07936	3.15867e-18	3.20562e-17	up	1.29017	1.03856e-77	3.22268e-76	up	9	44714652	44792594	-	protein_coding	Kmt2a	lysine (K)-specific methyltransferase 2A [Source:MGI Symbol%3BAcc:MGI:96995]	K09186 Kmt2a, 6430520K01, A, AL, ALL-1, All1, Cxxc7, HRX, HTRX, HTRX1, M, Ml, Mll, Mll1, mKIAA4050; lysine (K)-specific methyltransferase 2A	GO:0003677,DNA binding; GO:0003682,chromatin binding; GO:0005515,protein binding; GO:0005634,nucleus; GO:0005654,nucleoplasm; GO:0005829,cytosol; GO:0006306,DNA methylation; GO:0006325,chromatin organization; GO:0006355,regulation of transcription, DNA-templated; GO:0008168,methyltransferase activity; GO:0008270,zinc ion binding; GO:0008285,negative regulation of cell proliferation; GO:0008542,vi…
ENSMUSG00000002032	1.8242	1.4565	1.2095	0.3624	0.6207	0.3457	1.7731	1.63	2.0399	1.2256	0.8187	0.6524	1.8439	2.2411	2.2499	0.587	0.7804	0.3486	2.676	2.5453	1.7338	0.5174	0.291	0.4602	-1.7396	7.39449e-08	9.71922e-07	down	-1.14279	1.9943e-05	9.36953e-05	down	-2.01936	4.40449e-12	2.52319e-11	down	-2.63716	5.47335e-19	2.61728e-18	down	9	44705066	44710604	-	protein_coding	Tmem25	transmembrane protein 25 [Source:MGI Symbol%3BAcc:MGI:1918937]	K22652 Tmem25, 0610039J01Rik, AI429491; transmembrane protein 25	GO:0005515,protein binding; GO:0005576,extracellular region; GO:0005764,lysosome; GO:0005768,endosome; GO:0005770,late endosome; GO:0005886,plasma membrane; GO:0016020,membrane; GO:0016021,integral component of membrane; GO:0031647,regulation of protein stability; GO:0090394,negative regulation of excitatory postsynaptic potential
ENSMUSG00000002043	7.9895	7.015	9.372	7.1434	5.4368	5.556	9.713	7.9004	8.6734	6.1758	6.1419	7.9819	8.3582	11.5247	9.2059	6.5607	4.9078	4.5618	6.734	5.7248	5.2571	3.9674	2.3897	3.4979	-0.414555	0.0238166	0.05972	false	-0.499709	0.00296484	0.00804184	false	-1.00171	6.32576e-07	2.06392e-06	down	-1.02813	2.33313e-06	4.96552e-06	down	7	19242320	19250070	+	protein_coding	Trappc6a	trafficking protein particle complex 6A [Source:MGI Symbol%3BAcc:MGI:1914341]	K20304 Trappc6a, 1810073E21Rik, 4930519D19Rik, AI480686, TRS, TRS33, mhyp; trafficking protein particle complex 6A	GO:0005783,endoplasmic reticulum; GO:0005794,Golgi apparatus; GO:0005801,cis-Golgi network; GO:0005802,trans-Golgi network; GO:0006888,ER to Golgi vesicle-mediated transport; GO:0016192,vesicle-mediated transport; GO:0030008,TRAPP complex; GO:0043087,regulation of GTPase activity; GO:0043473,pigmentation; GO:0048193,Golgi vesicle transport; GO:1903232,melanosome assembly
ENSMUSG00000002052	33.3332	33.4569	24.3434	38.076	36.2948	36.9382	23.9366	18.7169	17.2995	20.3046	20.2462	25.8118	26.2068	20.8434	24.511	56.6713	49.9096	39.9114	28.0449	23.6706	20.844	52.626	53.618	63.9468	0.301587	0.0262413	0.0646108	false	0.0198942	0.875496	0.914491	false	0.897727	2.53518e-11	1.34637e-10	false	1.0473	2.32586e-20	1.19597e-19	up	11	78097572	78136813	-	protein_coding	Supt6	SPT6%2C histone chaperone and transcription elongation factor [Source:MGI Symbol%3BAcc:MGI:107726]	K11292 Supt6, 5131400N11Rik, AI132449, SP, SPT6, Supt, Supt6h, mKIAA0162; SPT6, histone chaperone and transcription elongation factor	GO:0001825,blastocyst formation; GO:0003676,nucleic acid binding; GO:0003677,DNA binding; GO:0005515,protein binding; GO:0005634,nucleus; GO:0006139,nucleobase-containing compound metabolic process; GO:0006368,transcription elongation from RNA polymerase II promoter; GO:0006397,mRNA processing; GO:0008023,transcription elongation factor complex; GO:0008380,RNA splicing; GO:0010793,regulation of m…
ENSMUSG00000002055	25.6376	26.7419	21.6154	16.8604	17.4585	16.9813	20.3342	17.4555	19.5344	11.9607	10.8069	14.0116	5.1379	4.0037	4.6735	5.8962	5.5862	6.3711	27.0732	24.0164	25.1847	14.8577	15.6017	16.4331	-0.514889	4.72514e-06	3.93182e-05	false	-0.767355	9.398e-12	1.4127e-10	false	0.235753	0.0888491	0.125598	false	-0.884258	2.79536e-26	1.84504e-25	false	11	78192355	78213283	+	protein_coding	Spag5	sperm associated antigen 5 [Source:MGI Symbol%3BAcc:MGI:1927470]	K21764 Spag5, A, AI874642, D11Bhm180e, Deepe, Deepest, MAP1, MAP126, Ma, Mastrin, S1, S17; sperm associated antigen 5	GO:0000070,mitotic sister chromatid segregation; GO:0000775,chromosome, centromeric region; GO:0000776,kinetochore; GO:0005694,chromosome; GO:0005737,cytoplasm; GO:0005819,spindle; GO:0005829,cytosol; GO:0005856,cytoskeleton; GO:0005874,microtubule; GO:0007049,cell cycle; GO:0007051,spindle organization; GO:0007059,chromosome segregation; GO:0008017,microtubule binding; GO:0016604,nuclear body; G…
ENSMUSG00000002057	0.0894	0	0.0168	0.0181	0	0.0346	0	0	0	0.0178	0	0.0172	0.0931	0.0717	0.1813	0.069	0.0693	0.2017	0.091	0.1433	0.0578	0.4815	0.3999	0.5519	NA	NA	NA	NA	NA	NA	NA	NA	NA	NA	NA	NA	2.10332	0.00024254	0.000419276	up	11	78248403	78277384	-	protein_coding	Foxn1	forkhead box N1 [Source:MGI Symbol%3BAcc:MGI:102949]	K09407 Foxn1, D11Bhm185e, Fkh19, HFH-11, Hfh11, Whn, nu, nude, wh; forkhead box N1	GO:0000976,transcription regulatory region sequence-specific DNA binding; GO:0000981,DNA-binding transcription factor activity, RNA polymerase II-specific; GO:0001228,DNA-binding transcription activator activity, RNA polymerase II-specific; GO:0001942,hair follicle development; GO:0002260,lymphocyte homeostasis; GO:0002360,T cell lineage commitment; GO:0003677,DNA binding; GO:0003700,DNA-binding …
ENSMUSG00000002058	3.6607	4.3647	5.2458	4.0661	2.9182	3.8105	6.2582	5.3226	5.9991	4.1718	4.6552	5.136	6.5984	7.9982	7.0945	6.637	7.0995	5.1518	5.637	5.3858	4.7268	4.893	4.9636	5.483	-0.285736	0.153866	0.262798	false	-0.460371	0.00349685	0.0093006	false	-0.339084	0.0491832	0.0736392	false	-0.221462	0.137894	0.167742	false	11	78234308	78239990	+	protein_coding	Unc119	unc-119 lipid binding chaperone [Source:MGI Symbol%3BAcc:MGI:1328357]	K23539 Unc119, D11Bhm52, HRG, HRG4, MRG, MRG4, Rg, Rg4, Rtg, Rtg4, UNC11, Unc119h; unc-119 lipid binding chaperone	GO:0000281,mitotic cytokinesis; GO:0000922,spindle pole; GO:0005515,protein binding; GO:0005737,cytoplasm; GO:0005813,centrosome; GO:0005856,cytoskeleton; GO:0006897,endocytosis; GO:0007399,nervous system development; GO:0007601,visual perception; GO:0008289,lipid binding; GO:0015031,protein transport; GO:0042953,lipoprotein transport; GO:0045171,intercellular bridge; GO:0050896,response to stimu…
ENSMUSG00000002076	0.8003	0.5311	0.4811	0.373	0.2932	0.4332	0.5713	0.5968	0.4092	0.6995	0.7002	0.7375	0.9668	0.8825	0.6495	1.9777	1.5986	1.3465	0.6517	0.8983	0.4655	0.9581	1.1068	1.1697	-0.706769	0.0574397	0.121031	false	0.311933	0.345357	0.450613	false	0.840244	0.00181438	0.00357693	false	0.495645	0.100328	0.12455	false	17	32163743	32255323	-	protein_coding	Hsf2bp	heat shock transcription factor 2 binding protein [Source:MGI Symbol%3BAcc:MGI:1921627]	--	GO:0005515,protein binding; GO:0005694,chromosome; GO:0005737,cytoplasm; GO:0007141,male meiosis I; GO:0007283,spermatogenesis; GO:1990918,double-strand break repair involved in meiotic recombination
ENSMUSG00000002083	2.38	2.1482	2.5912	1.3977	0.9908	1.1241	2.1719	1.3726	1.9679	1.0745	0.908	1.1943	2.1406	3.2264	2.7987	2.1408	0.9704	0.7491	1.6517	1.2198	1.4275	1.592	1.4577	1.3084	-1.00826	6.91707e-05	0.000418108	down	-0.922	0.00190581	0.00544908	false	-1.22386	0.000258614	0.000580796	down	-0.161018	0.563183	0.604642	false	7	16042318	16052130	+	protein_coding	Bbc3	BCL2 binding component 3 [Source:MGI Symbol%3BAcc:MGI:2181667]	K10132 Bbc3, PU, PUMA, PUMA/JFY1; BCL2 binding component 3	GO:0001836,release of cytochrome c from mitochondria; GO:0005515,protein binding; GO:0005739,mitochondrion; GO:0005740,mitochondrial envelope; GO:0005764,lysosome; GO:0006915,apoptotic process; GO:0006919,activation of cysteine-type endopeptidase activity involved in apoptotic process; GO:0006974,cellular response to DNA damage stimulus; GO:0008340,determination of adult lifespan; GO:0030308,nega…
ENSMUSG00000002103	10.4122	9.2325	8.2194	6.3642	6.6527	6.1456	4.2829	3.7171	3.8774	3.5315	3.6624	4.1895	1.3612	1.4436	1.7419	1.3794	1.4608	1.4659	4.8144	4.5073	4.4744	1.3593	1.7235	1.7787	-0.526257	3.39448e-05	0.000223197	false	-0.188893	0.162751	0.243638	false	-0.214984	0.282679	0.347953	false	-1.68823	5.14971e-31	4.11977e-30	down	2	91033230	91044443	+	protein_coding	Acp2	acid phosphatase 2%2C lysosomal [Source:MGI Symbol%3BAcc:MGI:87882]	K14410 Acp2, Acp, Acp-2, LAP; acid phosphatase 2, lysosomal	GO:0001501,skeletal system development; GO:0001784,phosphotyrosine residue binding; GO:0003993,acid phosphatase activity; GO:0004721,phosphoprotein phosphatase activity; GO:0005764,lysosome; GO:0007040,lysosome organization; GO:0010033,response to organic substance; GO:0016020,membrane; GO:0016021,integral component of membrane; GO:0016311,dephosphorylation; GO:0016787,hydrolase activity; GO:0016…
ENSMUSG00000002104	0	0.0641	0.0299	0.4522	0.3073	0.2465	0.0948	0.0991	0.0627	0.7282	0.2594	0.1836	0.0332	0.0959	0.0323	0.2462	0.0618	0.327	0.2271	0.3195	0.3777	2.3217	2.172	1.9032	NA	NA	NA	NA	NA	NA	NA	NA	NA	NA	NA	NA	2.61306	5.63007e-11	1.69921e-10	up	2	90865965	90876074	+	protein_coding	Rapsn	receptor-associated protein of the synapse [Source:MGI Symbol%3BAcc:MGI:99422]	K24924 Rapsn, 43kDa, Nraps, Raps, r, rapsyn; receptor-associated protein of the synapse	GO:0005737,cytoplasm; GO:0005794,Golgi apparatus; GO:0005813,centrosome; GO:0005829,cytosol; GO:0005856,cytoskeleton; GO:0005886,plasma membrane; GO:0007268,chemical synaptic transmission; GO:0007271,synaptic transmission, cholinergic; GO:0016020,membrane; GO:0030054,cell junction; GO:0031594,neuromuscular junction; GO:0033130,acetylcholine receptor binding; GO:0035255,ionotropic glutamate recept…
ENSMUSG00000002105	14.0868	15.551	15.5588	10.6281	9.4971	10.1265	11.7436	9.6534	9.2342	7.4174	7.6576	8.6867	4.2882	3.5482	3.3754	3.1775	3.455	2.5781	9.6312	8.7738	8.0954	4.3551	3.9953	5.5742	-0.565748	5.14554e-08	6.99891e-07	false	-0.493561	4.40846e-05	0.000191434	false	-0.419272	0.0131604	0.0221866	false	-1.11177	1.49121e-16	6.29321e-16	down	2	90892136	90900762	-	protein_coding	Slc39a13	solute carrier family 39 (metal ion transporter)%2C member 13 [Source:MGI Symbol%3BAcc:MGI:1915677]	K14719 Slc39a13, 1100001L14Rik, AA387663, ZIP, ZIP-13, ZIP13; solute carrier family 39 (metal ion transporter), member 13	GO:0005385,zinc ion transmembrane transporter activity; GO:0005783,endoplasmic reticulum; GO:0005794,Golgi apparatus; GO:0006811,ion transport; GO:0006829,zinc ion transport; GO:0006882,cellular zinc ion homeostasis; GO:0016020,membrane; GO:0016021,integral component of membrane; GO:0030001,metal ion transport; GO:0042803,protein homodimerization activity; GO:0046873,metal ion transmembrane trans…
ENSMUSG00000002107	0.4616	0.4284	0.4857	0.5645	0.5991	0.5706	1.1089	1.1539	1.0322	0.7186	0.7812	0.7286	0.2242	0.1802	0.1869	0.1778	0.1851	0.1685	0.6641	0.843	0.8319	0.4406	0.4604	0.3838	0.347629	0.0155427	0.0420248	false	-0.692854	2.02961e-08	1.73081e-07	false	-0.288939	0.220245	0.279677	false	-1.04613	1.03749e-11	3.27899e-11	down	2	6544505	7514374	-	protein_coding	Celf2	CUGBP%2C Elav-like family member 2 [Source:MGI Symbol%3BAcc:MGI:1338822]	K13207 Celf2, B230218O03, B230345P09Rik, C88023, CELF-2, CUG-BP2, Cugbp, Cugbp2, D230046B21Rik, ETR-, Etr-3, Na, Napor, Napor-2, mETR-3; CUGBP, Elav-like family member 2	GO:0000381,regulation of alternative mRNA splicing, via spliceosome; GO:0003676,nucleic acid binding; GO:0003723,RNA binding; GO:0003729,mRNA binding; GO:0003730,mRNA 3'-UTR binding; GO:0005634,nucleus; GO:0005654,nucleoplasm; GO:0005737,cytoplasm; GO:0006376,mRNA splice site selection; GO:0006397,mRNA processing; GO:0016441,posttranscriptional gene silencing; GO:0036002,pre-mRNA binding; GO:0043…
ENSMUSG00000002108	0.2284	0.4593	0.1931	0.0231	0.0661	0.287	0.0679	0	0	0.1588	0.2091	0	0.1665	0.2061	0.0695	0.3969	0.3544	0.3046	0	0.1831	0.1476	2.4383	1.8815	2.9859	NA	NA	NA	NA	NA	NA	NA	NA	NA	NA	NA	NA	4.28449	1.20851e-18	5.69907e-18	up	2	91014406	91033179	-	protein_coding	Nr1h3	nuclear receptor subfamily 1%2C group H%2C member 3 [Source:MGI Symbol%3BAcc:MGI:1352462]	K08536 Nr1h3, AU018371, LXR, RLD1, Un, Unr1; nuclear receptor subfamily 1, group H, member 3	GO:0000122,negative regulation of transcription by RNA polymerase II; GO:0000785,chromatin; GO:0000976,transcription regulatory region sequence-specific DNA binding; GO:0000978,RNA polymerase II proximal promoter sequence-specific DNA binding; GO:0001228,DNA-binding transcription activator activity, RNA polymerase II-specific; GO:0003677,DNA binding; GO:0003700,DNA-binding transcription factor ac…
ENSMUSG00000002109	5.3959	6.1851	5.443	3.1913	3.4612	3.3282	4.3089	3.9577	3.8812	3.7536	3.6952	3.4264	2.1429	1.1576	1.7893	2.2902	2.7893	2.0463	3.398	2.946	2.6687	4.0847	2.9465	3.3714	-0.755918	8.05996e-07	8.24626e-06	false	-0.288172	0.077602	0.132249	false	0.355742	0.162542	0.214201	false	0.0248635	0.89577	0.910634	false	2	91041917	91067327	-	protein_coding	Ddb2	damage specific DNA binding protein 2 [Source:MGI Symbol%3BAcc:MGI:1355314]	K10140 Ddb2, 2610043A19Rik, p4; damage specific DNA binding protein 2	GO:0000209,protein polyubiquitination; GO:0003677,DNA binding; GO:0003684,damaged DNA binding; GO:0004842,ubiquitin-protein transferase activity; GO:0005634,nucleus; GO:0005654,nucleoplasm; GO:0006281,DNA repair; GO:0006290,pyrimidine dimer repair; GO:0006974,cellular response to DNA damage stimulus; GO:0009411,response to UV; GO:0030054,cell junction; GO:0031465,Cul4B-RING E3 ubiquitin ligase co…
ENSMUSG00000002147	22.9674	24.3252	21.4627	36.6155	35.5018	33.8547	10.7771	8.2041	8.8409	24.7424	23.8833	27.497	6.9719	6.5018	7.0433	12.5844	11.6545	9.4115	15.6207	15.9041	14.113	16.9772	18.2872	20.5651	0.637787	4.51747e-11	1.12119e-09	false	1.32476	6.38514e-31	7.1943e-29	up	0.576876	2.6373e-05	6.95957e-05	false	0.107663	0.276627	0.318148	false	10	127478855	127496826	+	protein_coding	Stat6	signal transducer and activator of transcription 6 [Source:MGI Symbol%3BAcc:MGI:103034]	K11225 Stat6; signal transducer and activator of transcription 6	GO:0000122,negative regulation of transcription by RNA polymerase II; GO:0000785,chromatin; GO:0000977,RNA polymerase II regulatory region sequence-specific DNA binding; GO:0000978,RNA polymerase II proximal promoter sequence-specific DNA binding; GO:0000981,DNA-binding transcription factor activity, RNA polymerase II-specific; GO:0001228,DNA-binding transcription activator activity, RNA polymera…
ENSMUSG00000002205	3.356	3.5198	3.8324	3.651	3.5802	3.6061	3.2597	2.6555	3.0235	4.0016	4.1248	4.6362	3.7524	3.168	3.0937	2.9436	2.3045	2.307	2.7138	3.0477	2.8168	1.6571	1.7498	1.8237	0.0307453	0.798109	0.864702	false	0.385821	0.00319078	0.00860335	false	-0.543102	0.000608736	0.00129356	false	-0.896706	4.58554e-11	1.39158e-10	false	7	44397837	44426939	+	protein_coding	Vrk3	vaccinia related kinase 3 [Source:MGI Symbol%3BAcc:MGI:2182465]	K08816 Vrk3, AI428238; vaccinia related kinase 3	GO:0000166,nucleotide binding; GO:0004672,protein kinase activity; GO:0004674,protein serine/threonine kinase activity; GO:0005524,ATP binding; GO:0005634,nucleus; GO:0005654,nucleoplasm; GO:0005730,nucleolus; GO:0005737,cytoplasm; GO:0018105,peptidyl-serine phosphorylation; GO:0019903,protein phosphatase binding; GO:0032516,positive regulation of phosphoprotein phosphatase activity; GO:0043231,i…
ENSMUSG00000002227	16.1668	16.0278	15.118	17.1814	15.7435	16.8743	17.694	14.4099	14.0127	15.7822	17.6979	19.6698	6.946	5.3818	6.4963	9.0492	6.8847	7.0526	15.4026	12.6401	11.5987	13.4819	12.4192	14.532	0.087455	0.353129	0.491118	false	0.0772616	0.500169	0.602645	false	0.15309	0.293121	0.35904	false	-0.15389	0.180498	0.214972	false	3	104702152	104725879	-	protein_coding	Mov10	Mov10 RISC complex RNA helicase [Source:MGI Symbol%3BAcc:MGI:97054]	K18422 Mov10, C77703, Mov-, Mov-10; Mov10 RISC complex RNA helicase	GO:0000166,nucleotide binding; GO:0000932,P-body; GO:0003723,RNA binding; GO:0004386,helicase activity; GO:0005515,protein binding; GO:0005524,ATP binding; GO:0005634,nucleus; GO:0005737,cytoplasm; GO:0005829,cytosol; GO:0010526,negative regulation of transposition, RNA-mediated; GO:0016787,hydrolase activity; GO:0031047,gene silencing by RNA; GO:0032574,5'-3' RNA helicase activity; GO:0035194,po…
ENSMUSG00000002233	100.475	93.5588	122.82	106.345	84.4031	96.3619	93.4883	61.4824	72.4029	56.7367	63.3165	81.6259	121.721	131.226	127.436	103.227	70.0256	47.4229	90.0201	69.4586	59.2392	50.4039	57.9128	79.668	-0.128402	0.338485	0.475882	false	-0.299635	0.0397998	0.075609	false	-0.927251	1.49719e-06	4.66323e-06	false	-0.401573	0.126738	0.155093	false	3	104695691	104701775	+	protein_coding	Rhoc	ras homolog family member C [Source:MGI Symbol%3BAcc:MGI:106028]	K07857 Rhoc, AI324259, Ar, Arh9, Arhc; ras homolog family member C	GO:0000166,nucleotide binding; GO:0000281,mitotic cytokinesis; GO:0003924,GTPase activity; GO:0005515,protein binding; GO:0005525,GTP binding; GO:0005622,intracellular; GO:0005634,nucleus; GO:0005829,cytosol; GO:0005856,cytoskeleton; GO:0005886,plasma membrane; GO:0005938,cell cortex; GO:0007015,actin filament organization; GO:0007163,establishment or maintenance of cell polarity; GO:0007264,smal…
ENSMUSG00000002249	3.5165	3.9054	3.753	2.9131	2.5735	2.4066	3.4524	3.4472	2.5407	2.1244	2.324	2.579	0.9356	0.8148	0.9027	0.6773	0.6471	0.4038	2.2643	1.6722	1.6497	2.8766	2.9757	3.5932	-0.488522	0.000257586	0.00132295	false	-0.55293	0.000341012	0.00120772	false	-0.752942	0.00289315	0.00548513	false	0.574573	0.000371957	0.000628892	false	17	28550645	28569791	-	protein_coding	Tead3	TEA domain family member 3 [Source:MGI Symbol%3BAcc:MGI:109241]	K09448 Tead3, DTEF-1, ETFR-, ETFR-1, TEAD-, TEAD-3, TEF-5, Tcf13r, Tcf13r2; TEA domain family member 3	GO:0000978,RNA polymerase II proximal promoter sequence-specific DNA binding; GO:0000981,DNA-binding transcription factor activity, RNA polymerase II-specific; GO:0001085,RNA polymerase II transcription factor binding; GO:0003677,DNA binding; GO:0003700,DNA-binding transcription factor activity; GO:0005634,nucleus; GO:0005667,transcription factor complex; GO:0006355,regulation of transcription, D…
ENSMUSG00000002250	10.122	9.8848	8.0856	10.737	11.1583	11.2986	5.965	5.9069	5.2545	7.4867	8.0109	8.1388	7.6991	7.7559	6.2281	5.5423	5.6415	4.9019	7.8284	7.6775	7.5845	14.2095	12.3538	13.5273	0.254468	0.0322487	0.0761533	false	0.336729	0.00115008	0.00348972	false	-0.569701	3.20454e-05	8.33755e-05	false	0.613776	4.70408e-12	1.51853e-11	false	17	28451674	28520448	+	protein_coding	Ppard	peroxisome proliferator activator receptor delta [Source:MGI Symbol%3BAcc:MGI:101884]	--	--
ENSMUSG00000002274	9.9625	10.7057	13.779	10.6663	8.5322	8.1719	7.8382	8.0465	9.1069	6.4452	8.3686	6.2734	8.551	9.0557	8.6391	5.1173	4.136	4.3602	8.8847	8.962	9.5008	3.1308	4.0278	3.9827	-0.318373	0.046753	0.102681	false	-0.375589	0.00559955	0.0140734	false	-1.08555	2.62615e-14	1.89104e-13	down	-1.47854	1.9554e-30	1.52933e-29	down	17	26012195	26016110	-	protein_coding	Metrn	meteorin%2C glial cell differentiation regulator [Source:MGI Symbol%3BAcc:MGI:1917333]	--	GO:0005179,hormone activity; GO:0005576,extracellular region; GO:0005615,extracellular space; GO:0007275,multicellular organism development; GO:0007399,nervous system development; GO:0010001,glial cell differentiation; GO:0030154,cell differentiation; GO:0050772,positive regulation of axonogenesis
ENSMUSG00000002279	1.5345	1.4876	1.7233	1.5378	1.5405	1.5404	0.7795	0.7049	0.8563	1.1126	1.4751	1.1565	1.5189	1.4663	1.6126	1.1548	1.0494	0.8023	0.9036	1.0168	1.1111	0.8098	0.9501	0.9442	-0.0255875	0.839424	0.895032	false	0.547177	0.00083092	0.00263691	false	-0.749301	5.50626e-06	1.60389e-05	false	-0.347273	0.0238516	0.0325344	false	17	25798059	25881800	+	protein_coding	Lmf1	lipase maturation factor 1 [Source:MGI Symbol%3BAcc:MGI:1923733]	K23555 Lmf1, 2400010G15Rik, AW822050, Tmem112, cld; lipase maturation factor 1	GO:0005515,protein binding; GO:0005783,endoplasmic reticulum; GO:0005789,endoplasmic reticulum membrane; GO:0006641,triglyceride metabolic process; GO:0006888,ER to Golgi vesicle-mediated transport; GO:0009306,protein secretion; GO:0016020,membrane; GO:0016021,integral component of membrane; GO:0033578,protein glycosylation in Golgi; GO:0034382,chylomicron remnant clearance; GO:0051006,positive r…
ENSMUSG00000002280	5.9355	5.4944	6.2775	5.0137	4.2893	4.6486	3.9078	3.0881	2.9862	2.9338	2.7891	3.3673	2.9418	3.5165	3.6711	6.9415	6.0511	6.3829	3.7866	3.71	3.4305	5.3692	5.2382	6.0526	-0.330763	0.00585947	0.0187565	false	-0.261758	0.075203	0.128989	false	0.796933	1.91696e-08	7.36721e-08	false	0.425352	0.000184087	0.000322074	false	17	25992750	26002306	+	protein_coding	Ciao3	cytosolic iron-sulfur assembly component 3 [Source:MGI Symbol%3BAcc:MGI:1914813]	--	GO:0001666,response to hypoxia; GO:0002244,hematopoietic progenitor cell differentiation; GO:0010468,regulation of gene expression; GO:0016226,iron-sulfur cluster assembly; GO:0032364,oxygen homeostasis; GO:0046872,metal ion binding; GO:0051536,iron-sulfur cluster binding; GO:0051539,4 iron, 4 sulfur cluster binding; GO:0097361,CIA complex
ENSMUSG00000002289	0.2596	0.2936	0.32	1.5945	1.2824	1.1604	0.3538	0.2016	0.1755	0.6606	1.4358	0.8098	0.6082	1.1384	0.7242	4.009	3.6496	3.3119	5.4492	4.9916	5.522	31.8359	31.5435	33.4139	2.22014	1.53519e-12	4.95607e-11	up	1.85943	6.91314e-06	3.60287e-05	up	2.00545	1.23034e-16	1.09538e-15	up	2.41841	4.50249e-144	5.24778e-142	up	17	33992724	34000804	-	protein_coding	Angptl4	angiopoietin-like 4 [Source:MGI Symbol%3BAcc:MGI:1888999]	K08767 Angptl4, Arp4, Bk89, FI, Fiaf, HF, Hfarp, NG2, Ng27, Pgar, Pgarg, Pp1158; angiopoietin-like 4	GO:0001525,angiogenesis; GO:0004857,enzyme inhibitor activity; GO:0005102,signaling receptor binding; GO:0005576,extracellular region; GO:0005615,extracellular space; GO:0006629,lipid metabolic process; GO:0009267,cellular response to starvation; GO:0042802,identical protein binding; GO:0043066,negative regulation of apoptotic process; GO:0043335,protein unfolding; GO:0045834,positive regulation …
ENSMUSG00000002308	3.0286	3.4257	4.6415	4.4621	4.2451	4.7185	3.5163	4.3957	4.2123	5.6599	6.4866	4.4184	8.5287	9.5279	9.1775	6.7704	7.2262	10.6909	4.7053	4.9126	6.7394	2.7035	1.8642	2.0305	0.287845	0.121959	0.219285	false	0.319796	0.0637067	0.11228	false	-0.278862	0.119407	0.163483	false	-1.49019	1.25203e-13	4.46717e-13	down	17	34062065	34068748	+	protein_coding	Cd320	CD320 antigen [Source:MGI Symbol%3BAcc:MGI:1860083]	K06734 Cd320, 425O18-, 425O18-1, 8D6, D17Ertd716, D17Ertd716e, NG2, NG29, TCblR, V, VLDL; CD320 antigen	GO:0005509,calcium ion binding; GO:0005783,endoplasmic reticulum; GO:0005886,plasma membrane; GO:0005887,integral component of plasma membrane; GO:0008083,growth factor activity; GO:0015889,cobalamin transport; GO:0016020,membrane; GO:0016021,integral component of membrane; GO:0030656,regulation of vitamin metabolic process; GO:0030890,positive regulation of B cell proliferation; GO:0031296,B cel…
ENSMUSG00000002320	37.339	37.0799	36.2263	25.504	24.4067	25.1436	27.1989	26.8962	25.7963	22.1599	24.0992	21.9725	33.274	29.7286	32.2188	15.0492	12.8492	14.4598	25.1669	26.3237	27.59	15.1106	13.5807	15.2549	-0.546288	1.13292e-10	2.62939e-09	false	-0.356322	6.2212e-05	0.000261586	false	-1.30477	5.09033e-31	1.50088e-29	down	-1.02994	8.28128e-31	6.57731e-30	down	14	55873422	55881263	-	protein_coding	Tm9sf1	transmembrane 9 superfamily member 1 [Source:MGI Symbol%3BAcc:MGI:1921390]	K17085 Tm9sf1, 1200014D02Rik, AI893436, MP7, MP70; transmembrane 9 superfamily member 1	GO:0003674,molecular_function; GO:0005764,lysosome; GO:0006914,autophagy; GO:0016020,membrane; GO:0016021,integral component of membrane; GO:0031410,cytoplasmic vesicle; GO:0072657,protein localization to membrane
ENSMUSG00000002324	0.0196	0	0.0184	0.0198	0.0189	0	0.0582	0	0	0.0583	0.0199	0.0188	0	0.0589	0.0993	0.0378	0.0759	0.0201	0.0199	0.0196	0	0.7225	0.3981	0.6648	NA	NA	NA	NA	NA	NA	NA	NA	NA	NA	NA	NA	5.28721	2.77246e-06	5.84242e-06	up	14	55855494	55862852	+	protein_coding	Rec8	REC8 meiotic recombination protein [Source:MGI Symbol%3BAcc:MGI:1929645]	K13054 Rec8, Rec8L1, mre, mrec; REC8 meiotic recombination protein	GO:0000724,double-strand break repair via homologous recombination; GO:0000775,chromosome, centromeric region; GO:0000778,condensed nuclear chromosome kinetochore; GO:0000779,condensed chromosome, centromeric region; GO:0000793,condensed chromosome; GO:0000794,condensed nuclear chromosome; GO:0000795,synaptonemal complex; GO:0000800,lateral element; GO:0001556,oocyte maturation; GO:0001673,male g…
ENSMUSG00000002325	4.8955	5.0292	5.009	10.7319	10.1586	9.6493	3.5635	3.0268	2.8945	6.9596	6.5862	7.0031	3.3767	3.0686	2.9756	7.1966	7.1879	6.773	4.0819	3.6879	3.6649	16.408	15.8465	16.1822	1.04569	1.61949e-22	1.59242e-20	up	0.987818	4.48535e-15	1.00189e-13	false	1.03069	1.54714e-14	1.14241e-13	up	1.90031	2.21184e-86	8.41087e-85	up	14	55841028	55847487	+	protein_coding	Irf9	interferon regulatory factor 9 [Source:MGI Symbol%3BAcc:MGI:107587]	K04693 Irf9, Irf, Irf-9, Isgf, Isgf3g, p4, p48; interferon regulatory factor 9	GO:0000976,transcription regulatory region sequence-specific DNA binding; GO:0000978,RNA polymerase II proximal promoter sequence-specific DNA binding; GO:0000981,DNA-binding transcription factor activity, RNA polymerase II-specific; GO:0002376,immune system process; GO:0003677,DNA binding; GO:0003700,DNA-binding transcription factor activity; GO:0005515,protein binding; GO:0005634,nucleus; GO:00…
ENSMUSG00000002329	4.919	5.8836	6.9305	4.3542	4.306	4.5087	4.8768	3.6307	4.4476	4.2397	3.7388	4.6677	7.0954	8.0203	8.2887	9.1419	7.8676	9.2517	4.6616	4.7034	4.6896	4.9357	5.3761	6.46	-0.416086	0.0189491	0.0494896	false	-0.162056	0.390397	0.497401	false	0.0278194	0.859813	0.887623	false	0.0716063	0.666077	0.702176	false	14	55895336	55897965	-	protein_coding	Mdp1	magnesium-dependent phosphatase 1 [Source:MGI Symbol%3BAcc:MGI:1915131]	K17619 Mdp1, 1810034K20Rik, AI035604; magnesium-dependent phosphatase 1	GO:0003993,acid phosphatase activity; GO:0004721,phosphoprotein phosphatase activity; GO:0004725,protein tyrosine phosphatase activity; GO:0016787,hydrolase activity; GO:0016791,phosphatase activity; GO:0030389,fructosamine metabolic process; GO:0046872,metal ion binding
ENSMUSG00000002332	47.1004	47.1673	55.3255	44.0998	38.0027	40.4767	52.6598	43.8681	47.7863	41.5296	43.7668	44.9946	25.3824	25.6012	26.2679	14.1644	11.827	11.7865	44.0655	40.3016	36.5888	8.5551	7.5986	8.2482	-0.273649	0.0130844	0.0364806	false	-0.275433	0.00347061	0.00925013	false	-1.16974	1.23416e-21	1.72769e-20	down	-2.49148	2.15381e-125	1.7848e-123	down	14	55976477	55983147	-	protein_coding	Dhrs1	dehydrogenase/reductase (SDR family) member 1 [Source:MGI Symbol%3BAcc:MGI:1196314]	K11163 Dhrs1, 1110029G07Rik, AW112170, D14Ertd484e; dehydrogenase/reductase (SDR family) member 1	GO:0003674,molecular_function; GO:0005739,mitochondrion; GO:0005743,mitochondrial inner membrane; GO:0005783,endoplasmic reticulum; GO:0008150,biological_process; GO:0016491,oxidoreductase activity
ENSMUSG00000002342	18.0482	18.1146	19.5232	18.2409	16.1628	15.8729	13.3037	11.2903	12.1949	13.949	13.6833	15.599	26.5492	27.2963	28.2908	28.6847	22.0055	17.89	13.5791	12.5556	11.9106	10.2046	9.9246	10.7377	-0.13402	0.202008	0.322838	false	0.10517	0.336479	0.441453	false	-0.399475	0.00793071	0.013967	false	-0.484255	1.03914e-06	2.27993e-06	false	8	70625006	70636331	+	protein_coding	Tmem161a	transmembrane protein 161A [Source:MGI Symbol%3BAcc:MGI:2384577]	--	GO:0003674,molecular_function; GO:0005575,cellular_component; GO:0016020,membrane; GO:0016021,integral component of membrane; GO:0032526,response to retinoic acid; GO:0034599,cellular response to oxidative stress; GO:0034644,cellular response to UV; GO:0045739,positive regulation of DNA repair; GO:1902230,negative regulation of intrinsic apoptotic signaling pathway in response to DNA damage
ENSMUSG00000002343	5.6705	5.471	5.9548	8.0479	6.5361	8.4768	1.9554	2.2434	2.303	3.8129	3.0636	3.7022	4.2182	4.2723	4.3057	21.4702	19.2453	22.8179	4.2662	4.2007	3.3765	24.7903	25.8423	24.5256	0.444908	0.00178433	0.00693133	false	0.574819	0.00163337	0.0047621	false	2.17463	2.14759e-59	4.21819e-57	up	2.48203	1.26384e-106	7.21847e-105	up	8	70672822	70687116	-	protein_coding	Armc6	armadillo repeat containing 6 [Source:MGI Symbol%3BAcc:MGI:1924063]	K24166 Armc6, 2410153K17Rik, AW554412; armadillo repeat containing 6	GO:0002244,hematopoietic progenitor cell differentiation; GO:0003674,molecular_function; GO:0005829,cytosol
ENSMUSG00000002345	12.9133	12.9439	14.7022	13.7196	12.2603	12.1035	8.2247	6.282	9.119	6.6459	6.4491	9.4286	6.765	7.2572	6.1535	5.5905	6.1851	5.3794	7.4483	7.2163	6.4491	4.1773	4.7753	5.8002	-0.0779572	0.561443	0.683096	false	-0.196131	0.313304	0.417214	false	-0.372276	0.0478591	0.0718337	false	-0.70138	0.000122362	0.000218019	false	8	70592149	70599969	+	protein_coding	Borcs8	BLOC-1 related complex subunit 8 [Source:MGI Symbol%3BAcc:MGI:1919618]	K20822 Borcs8, 2310045N01Rik, Mef2bnb; BLOC-1 related complex subunit 8	GO:0003674,molecular_function; GO:0005764,lysosome; GO:0008150,biological_process; GO:0016020,membrane; GO:0099078,BORC complex
ENSMUSG00000002379	27.6702	32.5802	40.2701	29.5844	24.0888	28.5759	18.9839	15.6914	20.2246	15.9354	15.4664	18.5329	42.9515	46.4072	43.7628	35.7493	31.7287	20.6156	27.0939	27.7851	19.2094	16.742	15.086	24.854	-0.275983	0.0833107	0.161932	false	-0.264656	0.0699147	0.12139	false	-0.735443	1.90293e-05	5.13413e-05	false	-0.570675	0.00244652	0.00377416	false	17	57024767	57029141	+	protein_coding	Ndufa11	NADH:ubiquinone oxidoreductase subunit A11 [Source:MGI Symbol%3BAcc:MGI:1917125]	K03956 Ndufa11, 2010012C24Rik, AV006275, B14.7; NADH:ubiquinone oxidoreductase subunit A11	GO:0003674,molecular_function; GO:0005739,mitochondrion; GO:0005743,mitochondrial inner membrane; GO:0005747,mitochondrial respiratory chain complex I; GO:0016020,membrane; GO:0016021,integral component of membrane; GO:0032981,mitochondrial respiratory chain complex I assembly; GO:0070469,respiratory chain
ENSMUSG00000002393	7.4718	8.8483	8.7908	6.3615	5.1981	6.0867	2.9784	3.0117	3.0107	2.7159	2.9974	2.8099	6.1169	6.4286	5.6853	2.9929	1.4379	1.1656	4.822	3.9566	3.4849	1.7291	1.9388	2.5372	-0.495919	0.000476965	0.00224062	false	-0.207501	0.234693	0.329922	false	-1.84434	5.25739e-13	3.30972e-12	down	-1.16706	4.52647e-09	1.20014e-08	down	8	71826767	71834604	-	protein_coding	Nr2f6	nuclear receptor subfamily 2%2C group F%2C member 6 [Source:MGI Symbol%3BAcc:MGI:1352453]	K08549 Nr2f6, AV090102, COUP-T, COUP-TF3, EA, EAR2, Erb, Erbal2; nuclear receptor subfamily 2, group F, member 6	GO:0000122,negative regulation of transcription by RNA polymerase II; GO:0000978,RNA polymerase II proximal promoter sequence-specific DNA binding; GO:0001227,DNA-binding transcription repressor activity, RNA polymerase II-specific; GO:0003677,DNA binding; GO:0003700,DNA-binding transcription factor activity; GO:0003707,steroid hormone receptor activity; GO:0004879,nuclear receptor activity; GO:0…
ENSMUSG00000002396	0.8939	1.085	1.5204	1.4199	1.2111	1.191	0.7984	0.5005	0.6018	0.6799	0.4588	0.7963	0.7968	1.0334	0.9804	0.3576	0.3358	0.2065	0.8033	0.7668	0.7634	0.4901	0.4095	0.5471	0.139477	0.521774	0.648867	false	-0.0991937	0.712257	0.785511	false	-1.78037	1.24462e-10	6.15177e-10	down	-0.872612	0.000171806	0.000301692	false	8	71823942	71832005	+	protein_coding	Ocel1	occludin/ELL domain containing 1 [Source:MGI Symbol%3BAcc:MGI:1924340]	--	GO:0003674,molecular_function; GO:0005575,cellular_component; GO:0008150,biological_process
ENSMUSG00000002409	5.3288	6.3649	5.5058	3.5206	3.4933	3.8321	3.4446	3.0687	2.4312	2.8368	3.231	3.0897	1.6649	1.859	1.8597	1.3786	1.0128	0.5686	3.0809	3.0977	1.9287	0.7018	0.8237	0.9434	-0.651047	2.74493e-05	0.000184634	false	-0.0937386	0.625809	0.71473	false	-1.00035	0.00100981	0.00207571	down	-1.90031	1.6744e-12	5.56169e-12	down	7	27878894	27886719	+	protein_coding	Dyrk1b	dual-specificity tyrosine-(Y)-phosphorylation regulated kinase 1b [Source:MGI Symbol%3BAcc:MGI:1330302]	K08825 Dyrk1b, Mi, Mirk; dual-specificity tyrosine-(Y)-phosphorylation regulated kinase 1b	GO:0000166,nucleotide binding; GO:0003713,transcription coactivator activity; GO:0004672,protein kinase activity; GO:0004674,protein serine/threonine kinase activity; GO:0004712,protein serine/threonine/tyrosine kinase activity; GO:0004713,protein tyrosine kinase activity; GO:0005524,ATP binding; GO:0005634,nucleus; GO:0005654,nucleoplasm; GO:0005694,chromosome; GO:0006468,protein phosphorylation…
ENSMUSG00000002428	10.7412	9.7964	10.6895	7.3019	7.4978	7.2367	20.6164	24.6173	21.3327	15.9397	14.6914	12.8865	9.7036	8.1074	11.3984	8.078	10.1151	11.2579	16.0597	16.4926	17.9447	9.2764	8.5692	7.9059	-0.489072	1.18067e-06	1.15214e-05	false	-0.742085	9.48028e-12	1.42003e-10	false	-0.120179	0.437451	0.508727	false	-1.15316	1.50261e-32	1.27163e-31	down	3	20111975	20172654	+	protein_coding	Hltf	helicase-like transcription factor [Source:MGI Symbol%3BAcc:MGI:1196437]	K15711 Hltf, AF010600, BC057116, P11, P113, Sma, Smarca3, Snf, Snf2l3; helicase-like transcription factor	GO:0000166,nucleotide binding; GO:0003676,nucleic acid binding; GO:0003677,DNA binding; GO:0003824,catalytic activity; GO:0004386,helicase activity; GO:0005524,ATP binding; GO:0005634,nucleus; GO:0005654,nucleoplasm; GO:0005737,cytoplasm; GO:0006325,chromatin organization; GO:0008094,DNA-dependent ATPase activity; GO:0008152,metabolic process; GO:0008270,zinc ion binding; GO:0016567,protein ubiqu…
ENSMUSG00000002455	36.0238	37.3565	41.5968	29.3988	28.0123	28.1149	23.1113	19.195	22.0872	19.6932	21.2924	21.7634	25.006	26.0851	25.5982	43.3098	39.9554	36.4683	21.5916	20.9617	19.1455	35.7321	36.8009	40.1144	-0.413109	1.80304e-05	0.000127469	false	-0.165543	0.100508	0.163746	false	0.504364	5.24701e-06	1.53222e-05	false	0.685699	1.51997e-15	6.0782e-15	false	2	181233661	181297453	+	protein_coding	Prpf6	pre-mRNA splicing factor 6 [Source:MGI Symbol%3BAcc:MGI:1922946]	K12855 Prpf6, 1190003A07Rik, 2610031L17Rik, ANT, ANT-1, U5-102K; pre-mRNA splicing factor 6	GO:0000244,spliceosomal tri-snRNP complex assembly; GO:0000398,mRNA splicing, via spliceosome; GO:0003713,transcription coactivator activity; GO:0003723,RNA binding; GO:0005634,nucleus; GO:0005681,spliceosomal complex; GO:0005682,U5 snRNP; GO:0006396,RNA processing; GO:0006397,mRNA processing; GO:0006403,RNA localization; GO:0008380,RNA splicing; GO:0016607,nuclear speck; GO:0043021,ribonucleopro…
ENSMUSG00000002475	0.9353	1.0888	1.0403	0.7482	0.4745	0.2379	1.5129	1.4275	1.1858	0.9533	0.9264	0.6852	1.2047	0.6662	1.2235	0.3801	0.3341	0.5302	1.428	1.0854	1.2991	0.9331	0.8009	0.8867	-1.06021	0.00915534	0.0271577	down	-0.815266	0.00851274	0.0202247	false	-1.44639	0.000453008	0.000982596	down	-0.721949	0.0174111	0.0242195	false	18	10642092	10706771	-	protein_coding	Abhd3	abhydrolase domain containing 3 [Source:MGI Symbol%3BAcc:MGI:2147183]	K13696 Abhd3, AA675331, LAB, LABH3; abhydrolase domain containing 3	GO:0004623,phospholipase A2 activity; GO:0005575,cellular_component; GO:0006629,lipid metabolic process; GO:0008126,acetylesterase activity; GO:0008970,phospholipase A1 activity; GO:0016020,membrane; GO:0016021,integral component of membrane; GO:0016787,hydrolase activity; GO:0034338,short-chain carboxylesterase activity; GO:0044255,cellular lipid metabolic process; GO:0046470,phosphatidylcholine…
ENSMUSG00000002477	29.7861	30.9889	42.9132	29.5301	30.4422	30.7388	23.4524	28.8785	31.5727	26.9144	27.8247	27.1691	42.5366	41.1136	43.2266	53.2361	54.645	66.5146	27.9535	30.5264	30.5772	37.8443	39.1448	36.1925	-0.178578	0.226849	0.352776	false	-0.16417	0.166918	0.248736	false	0.323232	0.00852528	0.0149242	false	0.163751	0.0662384	0.084506	false	18	10617775	10642079	+	protein_coding	Snrpd1	small nuclear ribonucleoprotein D1 [Source:MGI Symbol%3BAcc:MGI:98344]	K11087 Snrpd1, AA407109, AL023031, SMD, SMD1; small nuclear ribonucleoprotein D1	GO:0000243,commitment complex; GO:0000387,spliceosomal snRNP assembly; GO:0000398,mRNA splicing, via spliceosome; GO:0003723,RNA binding; GO:0005634,nucleus; GO:0005681,spliceosomal complex; GO:0005682,U5 snRNP; GO:0005685,U1 snRNP; GO:0005686,U2 snRNP; GO:0005687,U4 snRNP; GO:0005689,U12-type spliceosomal complex; GO:0005737,cytoplasm; GO:0005829,cytosol; GO:0006396,RNA processing; GO:0006397,mR…
ENSMUSG00000002486	3.3471	3.4043	3.1366	3.7851	3.4214	3.2202	5.9516	5.0593	4.7573	2.8616	2.4808	2.8702	1.3345	1.2223	1.3236	2.4439	1.6718	1.7687	3.6441	3.0044	3.1035	2.5181	2.6536	3.7491	0.090011	0.472911	0.60565	false	-1.0679	1.15708e-16	3.09494e-15	down	0.463488	0.0135628	0.0228078	false	-0.312184	0.0496934	0.0645938	false	5	114845821	114860388	+	protein_coding	Tchp	trichoplein%2C keratin filament binding [Source:MGI Symbol%3BAcc:MGI:1925082]	K16811 Tchp, A930031F18Rik, AV279199; trichoplein, keratin filament binding	GO:0003674,molecular_function; GO:0005737,cytoplasm; GO:0005739,mitochondrion; GO:0005813,centrosome; GO:0005829,cytosol; GO:0005856,cytoskeleton; GO:0005886,plasma membrane; GO:0006915,apoptotic process; GO:0016020,membrane; GO:0030030,cell projection organization; GO:0030057,desmosome; GO:0030308,negative regulation of cell growth; GO:0045095,keratin filament; GO:0045179,apical cortex; GO:00975…
ENSMUSG00000002489	3.4245	4.0581	1.9493	4.0146	4.6847	4.5644	2.7263	2.9133	2.0125	4.287	4.0306	4.2752	0.8871	0.7107	0.8178	1.3742	1.081	1.132	2.834	2.5727	2.5865	1.6883	1.8605	1.8301	0.505158	0.022497	0.0570456	false	0.591551	1.36152e-05	6.65956e-05	false	0.435212	0.0196728	0.0321098	false	-0.753975	2.22164e-10	6.44334e-10	false	16	89583999	89940657	-	protein_coding	Tiam1	T cell lymphoma invasion and metastasis 1 [Source:MGI Symbol%3BAcc:MGI:103306]	K05731 Tiam1, AI847750, D16Ium1, D16Ium10, D16Ium10e; T cell lymphoma invasion and metastasis 1	GO:0000242,pericentriolar material; GO:0003300,cardiac muscle hypertrophy; GO:0005085,guanyl-nucleotide exchange factor activity; GO:0005515,protein binding; GO:0005543,phospholipid binding; GO:0005634,nucleus; GO:0005737,cytoplasm; GO:0005829,cytosol; GO:0005874,microtubule; GO:0005886,plasma membrane; GO:0005911,cell-cell junction; GO:0006915,apoptotic process; GO:0007160,cell-matrix adhesion; …
ENSMUSG00000002496	13.0176	13.2202	8.7273	13.6568	13.7181	12.9692	11.639	11.8004	10.2517	9.6553	9.9507	10.0257	5.8519	5.0883	5.4826	5.0552	5.663	5.3909	10.7157	10.9821	10.4459	12.8741	12.3516	12.8094	0.21952	0.164705	0.276858	false	-0.313352	0.000748473	0.0024095	false	-0.163009	0.170382	0.223218	false	0.0604118	0.420066	0.46445	false	17	24814790	24851604	-	protein_coding	Tsc2	TSC complex subunit 2 [Source:MGI Symbol%3BAcc:MGI:102548]	K07207 Tsc2, Na, Nafld, Tcs2, tube; TSC complex subunit 2	GO:0001666,response to hypoxia; GO:0001843,neural tube closure; GO:0001933,negative regulation of protein phosphorylation; GO:0005096,GTPase activator activity; GO:0005515,protein binding; GO:0005634,nucleus; GO:0005737,cytoplasm; GO:0005764,lysosome; GO:0005829,cytosol; GO:0005856,cytoskeleton; GO:0005901,caveola; GO:0006469,negative regulation of protein kinase activity; GO:0006606,protein impo…
ENSMUSG00000002524	24.1853	27.3331	32.4901	40.3713	38.6532	38.6966	14.9337	11.754	14.5136	19.0701	20.0135	23.0426	31.2861	30.904	33.5707	58.5937	46.3064	37.3356	27.4624	24.373	21.2299	32.8561	33.257	39.7768	0.500826	3.68431e-05	0.000240535	false	0.464668	5.1751e-05	0.000221328	false	0.432129	0.00268154	0.00511966	false	0.352515	0.0013851	0.00219704	false	15	75942031	75952773	-	protein_coding	Puf60	poly-U binding splicing factor 60 [Source:MGI Symbol%3BAcc:MGI:1915209]	K12838 Puf60, 2410104I19Rik, 2810454F19Rik, SIAHBP1; poly-U binding splicing factor 60	GO:0000380,alternative mRNA splicing, via spliceosome; GO:0000381,regulation of alternative mRNA splicing, via spliceosome; GO:0003676,nucleic acid binding; GO:0003677,DNA binding; GO:0003723,RNA binding; GO:0005634,nucleus; GO:0005654,nucleoplasm; GO:0006376,mRNA splice site selection; GO:0006397,mRNA processing; GO:0006915,apoptotic process; GO:0008380,RNA splicing; GO:0030054,cell junction; GO…
ENSMUSG00000002550	13.2805	12.5757	15.3967	16.7582	14.6348	16.2073	14.0361	15.031	15.0911	13.1902	13.9781	12.8891	28.0968	28.5947	28.4088	46.6233	40.1326	41.195	18.449	16.8054	17.2521	24.166	23.7835	23.2779	0.219793	0.0744305	0.14832	false	-0.269617	0.0118727	0.0269501	false	0.450349	4.94285e-05	0.000124689	false	0.257941	0.00375631	0.00568342	false	2	32145014	32150171	-	protein_coding	Uck1	uridine-cytidine kinase 1 [Source:MGI Symbol%3BAcc:MGI:98904]	K00876 Uck1, URK, URK1, Umpk; uridine-cytidine kinase 1	GO:0000166,nucleotide binding; GO:0004849,uridine kinase activity; GO:0005524,ATP binding; GO:0005737,cytoplasm; GO:0005829,cytosol; GO:0016310,phosphorylation; GO:0016740,transferase activity; GO:0019206,nucleoside kinase activity
ENSMUSG00000002578	0.0089	0.0268	0.0334	0.036	0.0343	0.0258	0.0441	0.0184	0.0262	0.0177	0	0	0.1296	0.107	0.1353	0.1202	0.0517	0.0182	0.0452	0.0267	0.0287	0.5588	0.5696	0.7138	NA	NA	NA	NA	NA	NA	NA	NA	NA	NA	NA	NA	4.00818	4.16349e-14	1.53124e-13	up	10	128466712	128505227	-	protein_coding	Ikzf4	IKAROS family zinc finger 4 [Source:MGI Symbol%3BAcc:MGI:1343139]	K09220 Ikzf4, A630026H08Rik, E, Eos, Zfpn, Zfpn1a4, Znfn1a4; IKAROS family zinc finger 4	GO:0000978,RNA polymerase II proximal promoter sequence-specific DNA binding; GO:0003676,nucleic acid binding; GO:0003677,DNA binding; GO:0003700,DNA-binding transcription factor activity; GO:0005515,protein binding; GO:0005634,nucleus; GO:0005654,nucleoplasm; GO:0006357,regulation of transcription by RNA polymerase II; GO:0008270,zinc ion binding; GO:0016604,nuclear body; GO:0019904,protein doma…
ENSMUSG00000002580	11.1505	8.5822	15.0242	13.0133	9.1186	9.1426	11.4361	5.0974	5.9735	2.6732	2.9729	5.3889	43.8879	56.7391	50.7896	33.3306	15.0631	8.5204	8.1406	4.5473	2.4022	5.2171	3.832	8.8655	-0.140456	0.560965	0.682838	false	-1.15136	0.000474683	0.0016138	down	-1.55847	0.00610144	0.0109683	down	0.0623762	0.873484	0.890758	false	11	98328534	98329817	-	protein_coding	Mien1	migration and invasion enhancer 1 [Source:MGI Symbol%3BAcc:MGI:1913678]	K07401 Mien1, 1810046J19Rik, AI463380, Rdx12; migration and invasion enhancer 1	GO:0005515,protein binding; GO:0005654,nucleoplasm; GO:0005737,cytoplasm; GO:0005829,cytosol; GO:0005886,plasma membrane; GO:0006915,apoptotic process; GO:0010269,response to selenium ion; GO:0016020,membrane; GO:0030335,positive regulation of cell migration; GO:0031235,intrinsic component of the cytoplasmic side of the plasma membrane; GO:0034451,centriolar satellite; GO:0043066,negative regulat…
ENSMUSG00000002602	58.175	60.0624	52.9278	64.3158	60.0332	63.3355	48.3859	39.1049	41.0303	45.9334	50.9511	49.2278	13.0277	12.8836	14.0458	17.9368	14.7864	15.585	39.8368	35.9078	36.3056	43.396	42.5746	44.7027	0.146359	0.115828	0.210256	false	0.0570985	0.551633	0.650857	false	0.136574	0.246263	0.307968	false	0.0395813	0.595033	0.635648	false	7	25456698	25488130	-	protein_coding	Axl	AXL receptor tyrosine kinase [Source:MGI Symbol%3BAcc:MGI:1347244]	K05115 Axl, A, AI323647, Ark, Tyr, Tyro7, Uf, Ufo; AXL receptor tyrosine kinase	GO:0000166,nucleotide binding; GO:0001618,virus receptor activity; GO:0001764,neuron migration; GO:0001779,natural killer cell differentiation; GO:0001786,phosphatidylserine binding; GO:0001818,negative regulation of cytokine production; GO:0001961,positive regulation of cytokine-mediated signaling pathway; GO:0001974,blood vessel remodeling; GO:0002376,immune system process; GO:0004672,protein k…
ENSMUSG00000002603	6.9612	7.8352	9.4173	6.2111	5.8322	5.8366	9.748	8.0478	9.2198	6.631	6.3169	8.4324	7.2735	7.8123	8.3339	3.9813	3.2923	2.3844	8.5933	7.3651	6.3326	3.1031	3.5338	4.0811	-0.423883	0.00200909	0.00768382	false	-0.464504	0.000377939	0.0013205	false	-1.4161	7.56212e-17	6.84235e-16	down	-1.23976	6.03972e-18	2.75399e-17	down	7	25386427	25404502	+	protein_coding	Tgfb1	transforming growth factor%2C beta 1 [Source:MGI Symbol%3BAcc:MGI:98725]	K13375 Tgfb1, TGF-beta, TGF-beta1, TGFbeta, TGFbeta1, Tgfb, Tgfb-1; transforming growth factor, beta 1	GO:0000122,negative regulation of transcription by RNA polymerase II; GO:0000165,MAPK cascade; GO:0000902,cell morphogenesis; GO:0001501,skeletal system development; GO:0001570,vasculogenesis; GO:0001657,ureteric bud development; GO:0001763,morphogenesis of a branching structure; GO:0001775,cell activation; GO:0001837,epithelial to mesenchymal transition; GO:0001843,neural tube closure; GO:000193…
ENSMUSG00000002617	1.1663	1.3015	1.5289	1.8832	1.7422	2.0689	0.5337	0.2389	0.2268	0.6365	0.6519	0.4183	0.267	0.1413	0.2211	0.4701	0.3853	0.4865	0.3653	0.5138	0.8145	3.1072	3.1412	2.6517	0.523269	0.00661805	0.0207212	false	0.642912	0.102295	0.166232	false	0.961296	0.0229404	0.0369383	false	2.21715	1.49253e-19	7.37315e-19	up	17	23392843	23412226	-	protein_coding	Zfp40	zinc finger protein 40 [Source:MGI Symbol%3BAcc:MGI:99185]	K09228 Zfp40, CTfin12, NTfi, NTfin12, Zfp-4, Zfp-40; zinc finger protein 40	GO:0000978,RNA polymerase II proximal promoter sequence-specific DNA binding; GO:0001228,DNA-binding transcription activator activity, RNA polymerase II-specific; GO:0005634,nucleus; GO:0006357,regulation of transcription by RNA polymerase II
ENSMUSG00000002625	28.9204	29.7717	29.8556	21.8012	20.239	20.3142	51.1365	42.1391	43.0338	20.2326	20.8165	25.0992	16.3449	14.6096	17.91	28.6497	21.8181	19.1795	26.5098	21.7561	20.5894	22.538	21.6146	27.5892	-0.492379	1.46155e-08	2.21484e-07	false	-1.17031	4.87909e-27	3.95673e-25	down	0.374468	0.00981382	0.0169659	false	-0.123502	0.296125	0.338105	false	17	32540398	32569581	-	protein_coding	Akap8l	A kinase (PRKA) anchor protein 8-like [Source:MGI Symbol%3BAcc:MGI:1860606]	K15978 Akap8l, HAP95, Nak, Nakap95; A kinase (PRKA) anchor protein 8-like	GO:0000785,chromatin; GO:0003677,DNA binding; GO:0005521,lamin binding; GO:0005634,nucleus; GO:0005737,cytoplasm; GO:0006397,mRNA processing; GO:0007076,mitotic chromosome condensation; GO:0010793,regulation of mRNA export from nucleus; GO:0016363,nuclear matrix; GO:0016607,nuclear speck; GO:0031065,positive regulation of histone deacetylation; GO:0033127,regulation of histone phosphorylation; GO…
ENSMUSG00000002635	4.4502	4.5862	4.7025	4.9228	4.1114	5.0901	3.3825	3.841	3.4642	5.1198	6.5269	5.34	3.4373	4.7587	4.1762	10.9902	8.9543	10.5386	4.6807	4.9434	5.9122	12.3206	13.162	10.3067	0.052966	0.774532	0.848363	false	0.539054	0.00692856	0.0169123	false	1.15985	2.08453e-09	8.994e-09	up	1.0236	8.10483e-10	2.2592e-09	up	7	33883924	33896086	-	protein_coding	Pdcd2l	programmed cell death 2-like [Source:MGI Symbol%3BAcc:MGI:1915329]	K14801 Pdcd2l, 6030457N17Rik; programmed cell death 2-like	GO:0003674,molecular_function; GO:0005737,cytoplasm; GO:0007049,cell cycle; GO:0008150,biological_process
ENSMUSG00000002658	33.4229	36.3287	40.4128	41.6652	32.8016	37.189	25.3082	13.9646	16.4814	9.869	11.266	16.4116	28.9196	27.1334	28.5796	39.2072	32.5722	20.3879	28.129	24.0422	16.0011	27.3037	31.8119	45.1135	0.0327219	0.797457	0.864359	false	-0.69592	0.0380874	0.0729217	false	-0.0156928	0.931156	0.945353	false	0.429109	0.166195	0.199312	false	17	57310405	57318288	-	protein_coding	Gtf2f1	general transcription factor IIF%2C polypeptide 1 [Source:MGI Symbol%3BAcc:MGI:1923848]	K03138 Gtf2f1, 2810405L04Rik, C76800, RAP74; general transcription factor IIF, polypeptide 1	GO:0001096,TFIIF-class transcription factor complex binding; GO:0003677,DNA binding; GO:0005515,protein binding; GO:0005634,nucleus; GO:0005654,nucleoplasm; GO:0005669,transcription factor TFIID complex; GO:0005674,transcription factor TFIIF complex; GO:0006367,transcription initiation from RNA polymerase II promoter; GO:0006368,transcription elongation from RNA polymerase II promoter; GO:0008134…
ENSMUSG00000002660	13.7623	18.4177	19.7651	19.4189	20.286	20.1578	10.4776	9.8756	10.0683	12.1759	13.523	16.8634	30.9644	33.1962	33.1186	49.6484	41.9486	32.9117	16.3988	16.4295	14.0655	33.5525	32.0512	39.452	0.21841	0.159571	0.269955	false	0.356984	0.0249553	0.0510766	false	0.21682	0.149596	0.199071	false	0.980053	2.81768e-15	1.11126e-14	false	17	57297305	57303188	+	protein_coding	Clpp	caseinolytic mitochondrial matrix peptidase proteolytic subunit [Source:MGI Symbol%3BAcc:MGI:1858213]	K01358 Clpp, AU019820, D17Wsu160, D17Wsu160e; caseinolytic mitochondrial matrix peptidase proteolytic subunit	GO:0004175,endopeptidase activity; GO:0004176,ATP-dependent peptidase activity; GO:0004252,serine-type endopeptidase activity; GO:0005515,protein binding; GO:0005739,mitochondrion; GO:0005759,mitochondrial matrix; GO:0006515,protein quality control for misfolded or incompletely synthesized proteins; GO:0008233,peptidase activity; GO:0008236,serine-type peptidase activity; GO:0009368,endopeptidase…
ENSMUSG00000002661	4.1869	4.1535	4.4047	3.2244	3.4982	4.4247	1.0516	2.255	2.0859	4.103	3.294	3.6441	4.7674	5.3726	3.6814	5.1734	4.6555	3.7799	2.3298	2.5738	2.3452	3.0076	3.1792	3.965	-0.178633	0.45159	0.58668	false	0.906349	0.00545165	0.0137528	false	-0.162409	0.526173	0.59633	false	0.301866	0.283928	0.325631	false	17	57304339	57306322	+	protein_coding	Alkbh7	alkB homolog 7 [Source:MGI Symbol%3BAcc:MGI:1913650]	K10769 Alkbh7, 2310045B01Rik, 2510008E23Rik, Abh, Abh7, Spa, Spata11; alkB homolog 7	GO:0005739,mitochondrion; GO:0005759,mitochondrial matrix; GO:0006631,fatty acid metabolic process; GO:0006974,cellular response to DNA damage stimulus; GO:0010883,regulation of lipid storage; GO:0012501,programmed cell death; GO:0016491,oxidoreductase activity; GO:0016706,oxidoreductase activity, acting on paired donors, with incorporation or reduction of molecular oxygen, 2-oxoglutarate as one …
ENSMUSG00000002679	11.87	12.2537	17.1529	14.6428	17.0691	14.0059	12.7522	10.855	14.443	13.6819	12.2374	15.3581	24.3518	25.3511	23.642	28.32	34.7619	32.9078	17.1737	18.1037	15.3519	21.7837	21.2357	19.9823	0.161418	0.350902	0.489068	false	-0.0103901	0.944889	0.962734	false	0.250959	0.0602204	0.0882804	false	0.132834	0.251769	0.291949	false	12	81620331	81641782	-	protein_coding	Med6	mediator complex subunit 6 [Source:MGI Symbol%3BAcc:MGI:1917042]	K15128 Med6, 1500012F11Rik, AU019660, AV213303; mediator complex subunit 6	GO:0000151,ubiquitin ligase complex; GO:0003677,DNA binding; GO:0003712,transcription coregulator activity; GO:0003713,transcription coactivator activity; GO:0005515,protein binding; GO:0005634,nucleus; GO:0005654,nucleoplasm; GO:0006357,regulation of transcription by RNA polymerase II; GO:0008134,transcription factor binding; GO:0016567,protein ubiquitination; GO:0016592,mediator complex; GO:001…
ENSMUSG00000002699	0	0	0	0	0	0.0249	0	0	0	0	0	0	0	0.0258	0	0.0124	0	0	0.0131	0	0	0.2956	0.262	0.4111	NA	NA	NA	NA	NA	NA	NA	NA	NA	NA	NA	NA	5.89933	4.4902e-06	9.27009e-06	up	11	33996920	34042295	+	protein_coding	Lcp2	lymphocyte cytosolic protein 2 [Source:MGI Symbol%3BAcc:MGI:1321402]	K07361 Lcp2, AI323664, BB161688, SL, SLP, SLP-76, SLP76, m1Kho, m1Khoe, twm; lymphocyte cytosolic protein 2	GO:0001816,cytokine production; GO:0005515,protein binding; GO:0005737,cytoplasm; GO:0005829,cytosol; GO:0005911,cell-cell junction; GO:0007169,transmembrane receptor protein tyrosine kinase signaling pathway; GO:0035556,intracellular signal transduction; GO:0036398,TCR signalosome; GO:0044853,plasma membrane raft; GO:0045576,mast cell activation; GO:0050852,T cell receptor signaling pathway
ENSMUSG00000002718	15.6548	16.0682	16.8225	17.2652	20.1645	19.6806	15.3261	19.1477	17.664	21.0991	20.7251	18.3954	18.8904	16.9059	18.557	27.6261	36.1604	42.7493	22.8652	27.8752	29.7479	26.3459	27.5196	21.9115	0.248588	0.0169871	0.0452651	false	0.0786671	0.465131	0.569373	false	0.837352	2.11817e-08	8.10016e-08	false	-0.268905	0.0242814	0.0330704	false	2	166747960	166788309	+	protein_coding	Cse1l	chromosome segregation 1-like (S. cerevisiae) [Source:MGI Symbol%3BAcc:MGI:1339951]	K18423 Cse1l, 2610100P18Rik, AA407533, C, Ca, Capts, Cas, Xp, Xpo2; chromosome segregation 1-like (S. cerevisiae)	GO:0005049,nuclear export signal receptor activity; GO:0005515,protein binding; GO:0005634,nucleus; GO:0005635,nuclear envelope; GO:0005654,nucleoplasm; GO:0005737,cytoplasm; GO:0005829,cytosol; GO:0006606,protein import into nucleus; GO:0006611,protein export from nucleus; GO:0006886,intracellular protein transport; GO:0015031,protein transport; GO:0031267,small GTPase binding
ENSMUSG00000002731	12.2084	9.0849	13.3828	8.0655	8.3287	8.3506	15.4736	16.6344	18.8559	16.6548	14.6389	13.7317	10.0004	12.6078	12.472	6.8358	9.7509	10.752	9.3704	14.1379	12.9675	6.0759	6.078	7.5224	-0.473014	0.00386178	0.0132827	false	-0.307673	0.0151387	0.0333414	false	-0.497399	0.00725829	0.0128811	false	-1.07417	2.40204e-10	6.94828e-10	down	2	76460242	76478359	-	protein_coding	Prkra	protein kinase%2C interferon inducible double stranded RNA dependent activator [Source:MGI Symbol%3BAcc:MGI:1344375]	K24540 Prkra, AV120107, P, PRK, Pa, Pact, R, RAX, l, lear; protein kinase, interferon inducible double stranded RNA dependent activator	GO:0003723,RNA binding; GO:0003725,double-stranded RNA binding; GO:0005515,protein binding; GO:0005622,intracellular; GO:0005654,nucleoplasm; GO:0005737,cytoplasm; GO:0005829,cytosol; GO:0006468,protein phosphorylation; GO:0008047,enzyme activator activity; GO:0008284,positive regulation of cell proliferation; GO:0019899,enzyme binding; GO:0019901,protein kinase binding; GO:0030422,production of …
ENSMUSG00000002732	11.0247	10.6177	16.8593	8.1924	8.3907	8.7494	16.913	19.1912	20.1973	10.9882	10.5075	10.509	15.1074	14.9688	13.5004	9.298	9.3777	9.0879	15.0018	16.3998	13.584	4.1681	4.2093	4.4994	-0.59007	0.00229925	0.00863197	false	-0.943672	9.38339e-13	1.61445e-11	false	-0.788016	1.35797e-07	4.78533e-07	false	-1.98794	8.98796e-39	9.54455e-38	down	2	76493388	76503460	-	protein_coding	Fkbp7	FK506 binding protein 7 [Source:MGI Symbol%3BAcc:MGI:1336879]	K09573 Fkbp7, 23kDa, FKBP-7, FKBP2, FKBP23; FK506 binding protein 7	GO:0003755,peptidyl-prolyl cis-trans isomerase activity; GO:0005509,calcium ion binding; GO:0005515,protein binding; GO:0005783,endoplasmic reticulum; GO:0016853,isomerase activity; GO:0046872,metal ion binding
ENSMUSG00000002733	17.5127	19.0857	20.7301	14.1333	15.1468	15.3821	27.7836	33.1933	34.6204	27.9612	28.8837	26.9724	32.0561	31.7964	33.9869	15.9651	17.5344	18.9278	28.9178	31.7521	32.1465	37.254	36.0862	32.1374	-0.346172	0.00178772	0.00693845	false	-0.319109	0.00237066	0.00660177	false	-1.03621	9.13124e-19	9.70679e-18	down	0.00266148	0.977243	0.980489	false	2	76505625	76527172	+	protein_coding	Plekha3	pleckstrin homology domain-containing%2C family A (phosphoinositide binding specific) member 3 [Source:MGI Symbol%3BAcc:MGI:1932515]	K20313 Plekha3, FA, FAPP1; pleckstrin homology domain-containing, family A (phosphoinositide binding specific) member 3	GO:0005794,Golgi apparatus; GO:0005829,cytosol; GO:0008289,lipid binding; GO:0016020,membrane; GO:0035621,ER to Golgi ceramide transport; GO:0035627,ceramide transport; GO:0042802,identical protein binding; GO:0070273,phosphatidylinositol-4-phosphate binding; GO:0120009,intermembrane lipid transfer; GO:1902387,ceramide 1-phosphate binding; GO:1902388,ceramide 1-phosphate transporter activity
ENSMUSG00000002741	38.5402	39.3878	44.0299	59.8673	56.8821	57.3297	33.3237	37.1256	38.0283	46.3086	48.7852	45.8859	93.6074	97.4581	96.2272	97.3756	98.4709	103.744	51.0646	57.2457	58.415	70.2751	70.6539	68.9186	0.52713	2.16711e-08	3.20857e-07	false	0.248982	0.00671071	0.0164499	false	-0.0768446	0.445282	0.516294	false	0.149556	0.0641883	0.0820585	false	11	5905693	5917780	+	protein_coding	Ykt6	YKT6 v-SNARE homolog (S. cerevisiae) [Source:MGI Symbol%3BAcc:MGI:1927550]	K08516 Ykt6, 0610042I15Rik, 1810013M05Rik, AW105923; YKT6 v-SNARE homolog (S. cerevisiae)	GO:0005484,SNAP receptor activity; GO:0005737,cytoplasm; GO:0005739,mitochondrion; GO:0005768,endosome; GO:0005783,endoplasmic reticulum; GO:0005794,Golgi apparatus; GO:0005829,cytosol; GO:0005887,integral component of plasma membrane; GO:0006888,ER to Golgi vesicle-mediated transport; GO:0006903,vesicle targeting; GO:0006904,vesicle docking involved in exocytosis; GO:0015031,protein transport; G…
ENSMUSG00000002748	24.8323	23.9737	18.2752	27.1561	27.4362	28.1341	15.6725	14.7447	13.1549	18.3097	17.5659	18.7459	12.3354	10.1337	12.281	32.6578	32.4269	29.0459	15.3334	13.8132	13.7049	33.7274	35.251	37.4109	0.315628	0.0147273	0.0401826	false	0.198413	0.0281591	0.0565045	false	1.30288	1.27805e-32	4.13085e-31	up	1.1295	5.13566e-48	7.32585e-47	up	5	135216118	135274983	+	protein_coding	Baz1b	bromodomain adjacent to zinc finger domain%2C 1B [Source:MGI Symbol%3BAcc:MGI:1353499]	K11658 Baz1b, C87820, WST, WSTF, Wbsc, Wbscr9; bromodomain adjacent to zinc finger domain, 1B	GO:0000166,nucleotide binding; GO:0000793,condensed chromosome; GO:0004713,protein tyrosine kinase activity; GO:0004715,non-membrane spanning protein tyrosine kinase activity; GO:0005515,protein binding; GO:0005524,ATP binding; GO:0005634,nucleus; GO:0005721,pericentric heterochromatin; GO:0006333,chromatin assembly or disassembly; GO:0006338,chromatin remodeling; GO:0006974,cellular response to …
ENSMUSG00000002767	46.3484	49.364	67.5615	67.7615	54.8582	61.9789	24.3871	19.6797	19.7453	25.845	33.1662	31.0128	61.2059	67.8248	57.0838	77.3959	59.3697	59.7385	38.4313	34.1998	31.7323	59.8582	57.6693	71.5621	0.190925	0.223281	0.349081	false	0.367925	0.00590478	0.0147498	false	-0.0622148	0.653762	0.711194	false	0.674393	2.94891e-09	7.92866e-09	false	17	46957155	46961065	+	protein_coding	Mrpl2	mitochondrial ribosomal protein L2 [Source:MGI Symbol%3BAcc:MGI:1351622]	K02886 Mrpl2, CGI-2, CGI-22, L2mt, MRP-, MRP-L14, MRP-L2, Rpm, Rpml14; mitochondrial ribosomal protein L2	GO:0003723,RNA binding; GO:0003735,structural constituent of ribosome; GO:0005654,nucleoplasm; GO:0005739,mitochondrion; GO:0005762,mitochondrial large ribosomal subunit; GO:0005840,ribosome; GO:0006412,translation; GO:0032543,mitochondrial translation
ENSMUSG00000002768	13.1151	13.5933	16.3275	11.4272	8.0185	10.5389	6.6403	3.5492	5.1154	3.8985	5.2926	5.6221	20.0175	20.0181	18.3624	14.2239	8.9114	5.6568	8.7834	6.2444	5.671	5.4079	5.0055	6.9904	-0.508566	0.00202434	0.00773756	false	-0.175153	0.426147	0.531653	false	-1.16132	2.69604e-07	9.21067e-07	down	-0.4336	0.0281712	0.0379891	false	17	46989719	46994037	+	protein_coding	Mea1	male enhanced antigen 1 [Source:MGI Symbol%3BAcc:MGI:96957]	--	GO:0005737,cytoplasm; GO:0007275,multicellular organism development; GO:0007283,spermatogenesis; GO:0030154,cell differentiation
ENSMUSG00000002769	0.1429	0.8141	0.3132	1.4963	0.6429	0.5064	0.0944	0.148	0.0468	0.1892	0.4846	0.0457	0.3472	0.2388	0.0483	0.092	0.1386	0	0.3394	0.191	0	1.3781	2.2767	2.0592	NA	NA	NA	NA	NA	NA	NA	NA	NA	NA	NA	NA	3.22822	1.80845e-07	4.2328e-07	up	17	47036590	47040094	-	protein_coding	Gnmt	glycine N-methyltransferase [Source:MGI Symbol%3BAcc:MGI:1202304]	K00552 Gnmt; glycine N-methyltransferase	GO:0005542,folic acid binding; GO:0005737,cytoplasm; GO:0005829,cytosol; GO:0005977,glycogen metabolic process; GO:0006111,regulation of gluconeogenesis; GO:0006555,methionine metabolic process; GO:0006730,one-carbon metabolic process; GO:0008168,methyltransferase activity; GO:0016594,glycine binding; GO:0016740,transferase activity; GO:0017174,glycine N-methyltransferase activity; GO:0032259,met…
ENSMUSG00000002771	0.2761	0.2082	0.154	0.3235	0.2828	0.3002	0.1625	0.1877	0.0764	0.0857	0.2107	0.0994	0.1438	0.1038	0.1401	0.1916	0.092	0.0797	0.1932	0.1989	0.1022	0.68	0.7634	0.7105	0.522052	0.146593	0.253594	false	-0.239527	0.66341	0.746161	false	NA	NA	NA	NA	1.93477	2.9938e-09	8.04634e-09	up	7	45481307	45527802	-	protein_coding	Grin2d	glutamate receptor%2C ionotropic%2C NMDA2D (epsilon 4) [Source:MGI Symbol%3BAcc:MGI:95823]	K05212 Grin2d, GluN, GluN2D, NMDA, NMDAR2D, NR, NR2D; glutamate receptor, ionotropic, NMDA2D (epsilon 4)	GO:0001964,startle response; GO:0004970,ionotropic glutamate receptor activity; GO:0004972,NMDA glutamate receptor activity; GO:0005216,ion channel activity; GO:0005261,cation channel activity; GO:0005886,plasma membrane; GO:0005887,integral component of plasma membrane; GO:0006811,ion transport; GO:0008344,adult locomotory behavior; GO:0015276,ligand-gated ion channel activity; GO:0016020,membra…
ENSMUSG00000002778	44.7847	41.0208	54.9935	37.0564	36.9389	38.1918	52.6364	48.353	55.4894	39.7917	39.8854	42.8737	63.8796	69.2951	66.676	34.0583	29.8434	27.8939	48.9863	45.9607	43.3212	19.0221	19.9507	19.6889	-0.31364	0.013117	0.0365557	false	-0.480812	5.23089e-07	3.39275e-06	false	-1.26127	2.41086e-26	4.89339e-25	down	-1.41937	1.6392e-54	2.82787e-53	down	7	45522196	45533156	+	protein_coding	Kdelr1	KDEL (Lys-Asp-Glu-Leu) endoplasmic reticulum protein retention receptor 1 [Source:MGI Symbol%3BAcc:MGI:1915387]	K10949 Kdelr1, 8030486F04Rik, AW215843, Erd2.1; KDEL (Lys-Asp-Glu-Leu) endoplasmic reticulum protein retention receptor 1	GO:0000139,Golgi membrane; GO:0002369,T cell cytokine production; GO:0005046,KDEL sequence binding; GO:0005783,endoplasmic reticulum; GO:0005789,endoplasmic reticulum membrane; GO:0005793,endoplasmic reticulum-Golgi intermediate compartment; GO:0005794,Golgi apparatus; GO:0005801,cis-Golgi network; GO:0006621,protein retention in ER lumen; GO:0006888,ER to Golgi vesicle-mediated transport; GO:000…
ENSMUSG00000002797	0.6453	0.7532	0.9893	0.8418	0.7436	0.7384	1.1251	1.1139	1.2179	0.8987	0.9734	1.0182	1.962	2.0522	2.2499	2.105	2.4238	2.3664	1.1098	1.4496	1.2783	1.3468	1.4407	1.3971	-0.0272824	0.901185	0.936143	false	-0.386785	0.0326918	0.0641246	false	0.00186821	0.990335	0.992279	false	-0.0580849	0.72739	0.760215	false	6	54959565	54969935	-	protein_coding	Ggct	gamma-glutamyl cyclotransferase [Source:MGI Symbol%3BAcc:MGI:95700]	K00682 Ggct, A030007L17Rik, AA673177, Gctg, Ggc; gamma-glutamyl cyclotransferase	GO:0001836,release of cytochrome c from mitochondria; GO:0003839,gamma-glutamylcyclotransferase activity; GO:0005829,cytosol; GO:0016829,lyase activity; GO:0042803,protein homodimerization activity
ENSMUSG00000002799	0.3629	0.4561	0.5733	0.4095	0.318	0.4703	0.2453	0.299	0.2676	0.172	0.4615	0.2138	0.1031	0.0248	0.1171	0.1433	0.048	0.0762	0.2267	0.2563	0.1866	0.8558	0.6878	0.5433	-0.205075	0.484217	0.616202	false	-0.0727482	0.85529	0.899294	false	NA	NA	NA	NA	1.45718	2.56122e-06	5.4276e-06	up	12	112871439	112893396	-	protein_coding	Jag2	jagged 2 [Source:MGI Symbol%3BAcc:MGI:1098270]	K21635 Jag2, D12Ggc2e, Se, Serh, mJagged2-1, sm; jagged 2	GO:0001501,skeletal system development; GO:0001701,in utero embryonic development; GO:0001709,cell fate determination; GO:0003016,respiratory system process; GO:0005112,Notch binding; GO:0005509,calcium ion binding; GO:0005515,protein binding; GO:0005886,plasma membrane; GO:0005887,integral component of plasma membrane; GO:0007154,cell communication; GO:0007219,Notch signaling pathway; GO:0007275…
ENSMUSG00000002803	6.0806	6.6603	7.0116	9.3676	8.6738	8.5533	2.5241	2.4065	2.5277	4.419	5.0544	4.9592	2.7802	3.9399	4.3383	7.182	6.3518	6.7707	5.2584	4.6574	5.2985	4.7102	4.9771	5.0377	0.442192	0.000959588	0.0040646	false	0.82357	6.18127e-06	3.25494e-05	false	0.737066	0.000126428	0.000299074	false	-0.229039	0.129122	0.157822	false	12	112940102	112942565	+	protein_coding	Btbd6	BTB (POZ) domain containing 6 [Source:MGI Symbol%3BAcc:MGI:3026623]	K10478 Btbd6; BTB (POZ) domain containing 6	GO:0005737,cytoplasm; GO:0005829,cytosol; GO:0022008,neurogenesis
ENSMUSG00000002804	5.9001	6.3688	7.7179	4.9883	3.8385	4.5833	4.1987	3.899	4.3066	3.8108	5.7078	5.0731	2.6011	2.9029	3.0113	3.4941	2.2464	2.748	5.2319	4.3897	4.211	1.0112	1.362	1.6021	-0.563619	0.00291243	0.0105232	false	0.104416	0.611842	0.704083	false	-0.143389	0.575911	0.642411	false	-1.98362	3.98246e-15	1.55991e-14	down	12	112897911	112905744	-	protein_coding	Nudt14	nudix (nucleoside diphosphate linked moiety X)-type motif 14 [Source:MGI Symbol%3BAcc:MGI:1913424]	K08077 Nudt14, 1110030M18Rik, UGPPase; nudix (nucleoside diphosphate linked moiety X)-type motif 14	GO:0005737,cytoplasm; GO:0006753,nucleoside phosphate metabolic process; GO:0008768,UDP-sugar diphosphatase activity; GO:0016787,hydrolase activity; GO:0016818,hydrolase activity, acting on acid anhydrides, in phosphorus-containing anhydrides; GO:0019693,ribose phosphate metabolic process; GO:0042802,identical protein binding; GO:0046872,metal ion binding; GO:0047631,ADP-ribose diphosphatase acti…
ENSMUSG00000002808	78.0576	77.9967	89.889	52.7806	52.2518	50.306	86.683	91.0332	102.247	100.577	104.937	94.6996	26.2185	22.6992	25.2862	17.6558	19.1361	21.6194	61.8371	68.8788	73.8028	19.6674	20.2814	18.5036	-0.648929	2.12987e-11	5.59896e-10	false	-0.0284311	0.757464	0.823081	false	-0.479925	0.000124905	0.000295747	false	-1.98903	4.95976e-98	2.42673e-96	down	13	19775876	19804097	-	protein_coding	Epdr1	ependymin related protein 1 (zebrafish) [Source:MGI Symbol%3BAcc:MGI:2145369]	--	GO:0005509,calcium ion binding; GO:0005543,phospholipid binding; GO:0005576,extracellular region; GO:0005764,lysosome; GO:0007160,cell-matrix adhesion; GO:0008289,lipid binding; GO:0042802,identical protein binding; GO:1905573,ganglioside GM1 binding; GO:1990764,myofibroblast contraction
ENSMUSG00000002814	7.8691	8.5271	6.3237	10.0369	9.7777	10.4313	5.3001	4.8772	4.2495	5.4337	5.5403	5.6355	2.8748	3.5687	2.9906	10.9722	10.7677	9.3928	7.0435	6.4221	6.6332	17.9198	18.4693	18.6942	0.426585	0.00172949	0.00674465	false	0.0756045	0.555004	0.653925	false	1.58208	9.29118e-27	1.94779e-25	up	1.27224	3.91083e-45	5.16259e-44	up	11	60630884	60668191	-	protein_coding	Top3a	topoisomerase (DNA) III alpha [Source:MGI Symbol%3BAcc:MGI:1197527]	K03165 Top3a; topoisomerase (DNA) III alpha	GO:0003677,DNA binding; GO:0003697,single-stranded DNA binding; GO:0003916,DNA topoisomerase activity; GO:0003917,DNA topoisomerase type I activity; GO:0005634,nucleus; GO:0005654,nucleoplasm; GO:0005694,chromosome; GO:0005739,mitochondrion; GO:0006265,DNA topological change; GO:0008270,zinc ion binding; GO:0016605,PML body; GO:0016853,isomerase activity; GO:0032042,mitochondrial DNA metabolic pr…
ENSMUSG00000002825	3.028	3.8933	4.7038	5.6646	5.0242	6.5853	2.7422	2.6235	2.8056	2.7761	2.5769	3.3539	6.0038	5.8959	6.3803	15.9639	14.0883	13.0829	4.5343	5.2817	4.1085	14.7853	16.5513	16.7529	0.584087	0.00414227	0.0140782	false	-0.0353885	0.871255	0.911189	false	1.10147	1.8668e-13	1.23618e-12	up	1.60379	1.9716e-30	1.54032e-29	up	9	21323133	21331570	+	protein_coding	Qtrt1	queuine tRNA-ribosyltransferase catalytic subunit 1 [Source:MGI Symbol%3BAcc:MGI:1931441]	K00777 Qtrt1, 2610028E17Rik, Tgt; queuine tRNA-ribosyltransferase catalytic subunit 1	GO:0005515,protein binding; GO:0005634,nucleus; GO:0005737,cytoplasm; GO:0005739,mitochondrion; GO:0005741,mitochondrial outer membrane; GO:0006400,tRNA modification; GO:0008033,tRNA processing; GO:0008479,queuine tRNA-ribosyltransferase activity; GO:0016020,membrane; GO:0016740,transferase activity; GO:0016757,transferase activity, transferring glycosyl groups; GO:0016763,transferase activity, t…
ENSMUSG00000002831	3.2115	2.7923	2.1753	1.1917	1.2907	1.1018	0.9507	0.5622	0.4003	1.3208	1.0032	0.8858	0.245	0.1451	0.2111	0.3144	0.1842	0.1949	1.4088	0.7979	1.1791	1.2726	1.2604	1.5271	-1.17612	4.18493e-10	8.62498e-09	down	0.620466	0.0268718	0.0543239	false	0.0740948	0.864739	0.891267	false	0.080323	0.713874	0.747396	false	17	56407591	56416803	-	protein_coding	Plin4	perilipin 4 [Source:MGI Symbol%3BAcc:MGI:1929709]	K20254 Plin4, S3-1, S3-12, mKIAA1881; perilipin 4	GO:0005737,cytoplasm; GO:0005811,lipid droplet; GO:0005829,cytosol; GO:0005886,plasma membrane; GO:0016020,membrane
ENSMUSG00000002845	16.3606	13.9664	16.5535	13.2798	12.2012	11.4603	24.2052	24.3713	25.0687	17.7824	16.473	17.7259	28.086	30.9598	29.4528	15.8473	17.0758	15.273	20.5664	21.1507	23.8655	26.6817	26.3267	23.831	-0.33022	0.00491081	0.0162237	false	-0.630674	5.28484e-12	8.26616e-11	false	-1.01501	7.23206e-19	7.76549e-18	down	0.0468046	0.620952	0.660481	false	16	38379060	38412524	+	protein_coding	Tmem39a	transmembrane protein 39a [Source:MGI Symbol%3BAcc:MGI:1915096]	--	GO:0003674,molecular_function; GO:0005783,endoplasmic reticulum; GO:0005789,endoplasmic reticulum membrane; GO:0006914,autophagy; GO:0016020,membrane; GO:0016021,integral component of membrane; GO:0045070,positive regulation of viral genome replication; GO:1901097,negative regulation of autophagosome maturation; GO:1902902,negative regulation of autophagosome assembly
ENSMUSG00000002847	0.0858	0.23	0.0537	0.3187	0.3032	0.1935	0.3402	0.1185	0.2812	0.3408	0.4073	0.247	0.1787	0.3153	0.3191	0.3588	0.0832	0.2933	0.6112	0.8597	0.616	2.6816	2.5007	2.4723	NA	NA	NA	NA	NA	NA	NA	NA	NA	NA	NA	NA	1.69023	9.87391e-09	2.55417e-08	up	16	38216479	38253507	-	protein_coding	Pla1a	phospholipase A1 member A [Source:MGI Symbol%3BAcc:MGI:1934677]	K13618 Pla1a, AA986889, Ps, Ps-pla1, Pspla1; phospholipase A1 member A	GO:0002080,acrosomal membrane; GO:0005576,extracellular region; GO:0005615,extracellular space; GO:0006629,lipid metabolic process; GO:0008970,phospholipase A1 activity; GO:0016042,lipid catabolic process; GO:0016298,lipase activity; GO:0016787,hydrolase activity; GO:0052689,carboxylic ester hydrolase activity
ENSMUSG00000002870	28.5158	29.5671	28.4756	44.5105	41.3908	40.2546	29.6058	29.8082	29.9472	35.1297	37.2436	37.1012	35.2794	32.5025	32.868	75.2063	68.4285	68.0995	39.1295	37.5603	37.8153	79.0869	75.2315	80.5256	0.557063	1.3279e-10	3.03812e-09	false	0.164292	0.0370296	0.0712391	false	0.93595	3.97438e-21	5.34678e-20	false	0.853976	7.39242e-38	7.61334e-37	false	6	88860456	88875762	-	protein_coding	Mcm2	minichromosome maintenance complex component 2 [Source:MGI Symbol%3BAcc:MGI:105380]	K02540 Mcm2, AA959861, AW476101, BM28, CDCL, CDCL1, Mcmd2, mKIAA0030; minichromosome maintenance complex component 2	GO:0000166,nucleotide binding; GO:0000727,double-strand break repair via break-induced replication; GO:0000785,chromatin; GO:0003677,DNA binding; GO:0003688,DNA replication origin binding; GO:0003697,single-stranded DNA binding; GO:0004386,helicase activity; GO:0005524,ATP binding; GO:0005634,nucleus; GO:0005654,nucleoplasm; GO:0005664,nuclear origin of replication recognition complex; GO:0005694…
ENSMUSG00000002871	21.4573	21.6844	21.5518	17.8493	15.8794	16.8664	23.6218	19.5993	21.0038	14.691	15.8886	17.6235	8.3477	8.6153	9.4035	9.0803	8.0798	6.57	18.7008	15.4459	14.954	25.6258	25.1964	28.8064	-0.34117	0.000308876	0.00154976	false	-0.541718	3.98979e-07	2.65264e-06	false	-0.289652	0.0438783	0.0662638	false	0.515002	8.96165e-07	1.97622e-06	false	6	88879233	88889220	+	protein_coding	Tpra1	transmembrane protein%2C adipocyte asscociated 1 [Source:MGI Symbol%3BAcc:MGI:1345190]	K22988 Tpra1, 40kD, 40kDa, Gpr1, Gpr175, Tpr, Tpra40; transmembrane protein, adipocyte asscociated 1	GO:0005886,plasma membrane; GO:0016020,membrane; GO:0016021,integral component of membrane; GO:0040016,embryonic cleavage; GO:1901991,negative regulation of mitotic cell cycle phase transition
ENSMUSG00000002885	0.1988	0.1691	0.1149	0.1549	0.3243	0.2069	0.1213	0.1742	0.1503	0.0911	0.1089	0.0587	0.1592	0.3525	0.3413	0.1476	0.1186	0.1882	0.358	0.2452	0.1482	0.5797	0.5598	0.5666	NA	NA	NA	NA	NA	NA	NA	NA	-1.05383	0.0612977	0.089664	false	0.996799	0.0167019	0.0232758	false	8	84449880	84467955	-	protein_coding	Adgre5	adhesion G protein-coupled receptor E5 [Source:MGI Symbol%3BAcc:MGI:1347095]	K08446 Adgre5, AA409984, Cd97, TM7LN1; adhesion G protein-coupled receptor E5	GO:0004888,transmembrane signaling receptor activity; GO:0004930,G protein-coupled receptor activity; GO:0005509,calcium ion binding; GO:0005576,extracellular region; GO:0005886,plasma membrane; GO:0005887,integral component of plasma membrane; GO:0007155,cell adhesion; GO:0007165,signal transduction; GO:0007166,cell surface receptor signaling pathway; GO:0007186,G protein-coupled receptor signal…
ENSMUSG00000002897	7.5934	7.9679	7.338	7.9566	7.4738	7.0832	6.4894	6.4635	6.2405	7.0544	7.4012	7.3912	2.3483	2.6792	2.2607	6.4722	6.5852	6.2253	4.9413	4.4865	4.8434	11.6448	10.8784	12.8267	-0.0109359	0.914348	0.945166	false	0.0584587	0.536842	0.6376	false	1.26437	2.02139e-21	2.78996e-20	up	1.12619	9.81952e-32	8.03497e-31	up	6	120440208	120464520	+	protein_coding	Il17ra	interleukin 17 receptor A [Source:MGI Symbol%3BAcc:MGI:107399]	K05164 Il17ra, AW538159, Cdw217, Il, Il17r, VDw21, VDw217; interleukin 17 receptor A	GO:0002250,adaptive immune response; GO:0002376,immune system process; GO:0005102,signaling receptor binding; GO:0005886,plasma membrane; GO:0006954,inflammatory response; GO:0016020,membrane; GO:0016021,integral component of membrane; GO:0030368,interleukin-17 receptor activity; GO:0032736,positive regulation of interleukin-13 production; GO:0032747,positive regulation of interleukin-23 producti…
ENSMUSG00000002900	8.8452	8.7242	7.7587	6.5975	6.4889	6.4668	16.8897	17.0625	15.4182	11.6904	11.7977	12.4168	6.1291	5.3946	5.9766	3.6178	3.7522	3.2565	15.2473	15.1061	14.4883	5.519	5.9555	6.1473	-0.359654	0.000405151	0.00195021	false	-0.587527	1.84123e-11	2.60473e-10	false	-0.855223	1.49246e-12	8.95827e-12	false	-1.53015	6.14725e-80	2.01203e-78	down	12	31315233	31379643	+	protein_coding	Lamb1	laminin B1 [Source:MGI Symbol%3BAcc:MGI:96743]	K05636 Lamb1, C77966, C80098, C81607, D130003D08Rik, Lamb, Lamb-1, Lamb1-1; laminin B1	GO:0005178,integrin binding; GO:0005201,extracellular matrix structural constituent; GO:0005515,protein binding; GO:0005576,extracellular region; GO:0005604,basement membrane; GO:0005606,laminin-1 complex; GO:0005607,laminin-2 complex; GO:0005615,extracellular space; GO:0005634,nucleus; GO:0007155,cell adhesion; GO:0007162,negative regulation of cell adhesion; GO:0007566,embryo implantation; GO:0…
ENSMUSG00000002908	5.0594	4.5958	5.3992	4.1243	3.5253	3.6557	2.2349	1.5046	1.3668	2.8359	2.5608	2.753	2.2955	1.7953	1.8677	3.4816	2.7202	2.531	2.4475	1.6442	1.7402	2.5113	2.5853	2.8746	-0.400324	0.00328739	0.0116332	false	0.547674	0.00469207	0.012065	false	0.415899	0.0279615	0.044209	false	0.268172	0.14474	0.175475	false	8	71294693	71315902	-	protein_coding	Kcnn1	potassium intermediate/small conductance calcium-activated channel%2C subfamily N%2C member 1 [Source:MGI Symbol%3BAcc:MGI:1933993]	K04942 Kcnn1, AI854248, KCa2.1, SK, SK1; potassium intermediate/small conductance calcium-activated channel, subfamily N, member 1	GO:0005516,calmodulin binding; GO:0005737,cytoplasm; GO:0005886,plasma membrane; GO:0006811,ion transport; GO:0006813,potassium ion transport; GO:0015269,calcium-activated potassium channel activity; GO:0016020,membrane; GO:0016021,integral component of membrane; GO:0016286,small conductance calcium-activated potassium channel activity; GO:0043005,neuron projection; GO:0043025,neuronal cell body;…
ENSMUSG00000002910	3.0393	3.6991	3.8898	4.0163	3.187	3.539	7.4538	5.5226	7.41	6.1608	6.7445	5.8181	6.1454	5.5235	6.6177	13.8802	10.7892	10.2111	6.531	6.8048	7.0072	8.7243	8.3868	8.3974	0.027879	0.870572	0.915394	false	-0.252071	0.082507	0.139192	false	0.795175	1.55778e-07	5.45479e-07	false	0.144532	0.19728	0.233043	false	8	71287773	71292364	-	protein_coding	Arrdc2	arrestin domain containing 2 [Source:MGI Symbol%3BAcc:MGI:1918057]	--	GO:0003674,molecular_function; GO:0005737,cytoplasm; GO:0005886,plasma membrane; GO:0015031,protein transport; GO:0031410,cytoplasmic vesicle
ENSMUSG00000002944	0.112	0.0965	0.0601	0.1459	0.1234	0.1547	0.4918	0.3977	0.8182	0.3496	0.2767	0.384	0.5333	0.4171	0.7143	0.1854	0.4034	0.3283	3.0946	3.8008	3.8609	0.6226	0.8787	0.5929	NA	NA	NA	NA	-0.885745	0.0303113	0.0602629	false	-0.991757	0.0200931	0.0327246	false	-2.54273	5.7958e-31	4.63406e-30	down	5	17986688	18093799	-	protein_coding	Cd36	CD36 molecule [Source:MGI Symbol%3BAcc:MGI:107899]	K06259 Cd36, FA, FAT, GPIV, Sca, Scarb3; CD36 molecule	GO:0000122,negative regulation of transcription by RNA polymerase II; GO:0001540,amyloid-beta binding; GO:0001676,long-chain fatty acid metabolic process; GO:0001819,positive regulation of cytokine production; GO:0001954,positive regulation of cell-matrix adhesion; GO:0003085,negative regulation of systemic arterial blood pressure; GO:0005041,low-density lipoprotein particle receptor activity; GO…
ENSMUSG00000002963	9.7567	9.5608	10.9242	9.009	7.2078	8.2347	4.819	4.1556	3.6324	4.4765	5.0169	4.0552	4.2338	3.4021	3.2995	5.8523	4.0964	4.4426	4.7857	5.6157	5.1597	5.3608	5.9497	6.0585	-0.293649	0.0248162	0.0616981	false	-0.0248119	0.876071	0.91478	false	0.259652	0.160024	0.211366	false	-0.0244887	0.853798	0.873416	false	7	44506563	44512416	+	protein_coding	Pnkp	polynucleotide kinase 3'- phosphatase [Source:MGI Symbol%3BAcc:MGI:1891698]	K08073 Pnkp, 1810009G08Rik, P, PNK; polynucleotide kinase 3'- phosphatase	GO:0000166,nucleotide binding; GO:0003690,double-stranded DNA binding; GO:0003824,catalytic activity; GO:0005524,ATP binding; GO:0005634,nucleus; GO:0005654,nucleoplasm; GO:0005730,nucleolus; GO:0005739,mitochondrion; GO:0006281,DNA repair; GO:0006974,cellular response to DNA damage stimulus; GO:0006979,response to oxidative stress; GO:0008152,metabolic process; GO:0010836,negative regulation of …
ENSMUSG00000002983	3.6818	4.3707	4.4166	5.5587	4.6185	5.7883	2.3308	2.0828	1.7011	3.5099	3.3996	3.5343	0.7546	1.0228	1.0201	4.1393	3.8283	2.9125	3.281	3.1566	2.3413	21.5377	21.8185	22.4038	0.369745	0.0139467	0.0384107	false	0.645164	0.000175658	0.000668405	false	1.81927	2.31023e-16	2.00644e-15	up	2.72053	2.29392e-110	1.4114e-108	up	7	19340142	19363363	-	protein_coding	Relb	avian reticuloendotheliosis viral (v-rel) oncogene related B [Source:MGI Symbol%3BAcc:MGI:103289]	K09253 Relb, sh, shep; avian reticuloendotheliosis viral (v-rel) oncogene related B	GO:0000785,chromatin; GO:0000978,RNA polymerase II proximal promoter sequence-specific DNA binding; GO:0000981,DNA-binding transcription factor activity, RNA polymerase II-specific; GO:0001228,DNA-binding transcription activator activity, RNA polymerase II-specific; GO:0003677,DNA binding; GO:0003700,DNA-binding transcription factor activity; GO:0005515,protein binding; GO:0005634,nucleus; GO:000…
ENSMUSG00000002984	5.0278	6.9491	7.3529	6.3201	6.0619	6.976	3.3189	2.7421	2.9913	3.0215	3.2891	3.2136	8.3382	8.8301	8.5617	8.9942	6.406	4.5704	4.5865	3.9293	3.1673	4.4828	4.7118	6.1973	0.0158378	0.921052	0.949582	false	-0.0552825	0.711279	0.784749	false	-0.505981	0.00745155	0.0131929	false	0.213829	0.199252	0.235101	false	7	19435238	19449363	-	protein_coding	Tomm40	translocase of outer mitochondrial membrane 40 [Source:MGI Symbol%3BAcc:MGI:1858259]	K11518 Tomm40, AW539759, Mom35, Tom4, Tom40; translocase of outer mitochondrial membrane 40	GO:0005261,cation channel activity; GO:0005739,mitochondrion; GO:0005741,mitochondrial outer membrane; GO:0005742,mitochondrial outer membrane translocase complex; GO:0005743,mitochondrial inner membrane; GO:0005829,cytosol; GO:0006626,protein targeting to mitochondrion; GO:0006811,ion transport; GO:0008320,protein transmembrane transporter activity; GO:0015031,protein transport; GO:0015288,porin…
ENSMUSG00000002985	0.8598	0.8915	0.6057	1.1435	0.8289	0.7531	0.0533	0.1948	0.2114	0.0267	0.164	0.1805	0.8954	1.2659	1.1449	0.7262	0.3126	0.1654	0.5196	0.5924	0.2894	1.2331	1.3935	1.77	0.223231	0.528543	0.65438	false	NA	NA	NA	NA	-1.59587	0.000592755	0.00126263	down	1.46	0.000113386	0.000202909	up	7	19430034	19433113	-	protein_coding	Apoe	apolipoprotein E [Source:MGI Symbol%3BAcc:MGI:88057]	K04524 Apoe, A, AI255918, Apo-E; apolipoprotein E	GO:0001540,amyloid-beta binding; GO:0001937,negative regulation of endothelial cell proliferation; GO:0002021,response to dietary excess; GO:0005102,signaling receptor binding; GO:0005319,lipid transporter activity; GO:0005515,protein binding; GO:0005543,phospholipid binding; GO:0005576,extracellular region; GO:0005615,extracellular space; GO:0005635,nuclear envelope; GO:0005737,cytoplasm; GO:000…
ENSMUSG00000002996	6.9954	7.408	6.842	6.6166	6.3847	6.1134	8.9579	9.7634	8.9942	10.4635	9.5047	9.2638	11.447	10.2904	12.7577	15.214	17.4057	19.0645	10.6191	12.1178	12.4619	12.5737	12.2387	11.3715	-0.138781	0.189569	0.307963	false	-0.0514194	0.615697	0.706985	false	0.44946	0.000478204	0.00103461	false	-0.142144	0.145026	0.175807	false	12	31976253	32000534	-	protein_coding	Hbp1	high mobility group box transcription factor 1 [Source:MGI Symbol%3BAcc:MGI:894659]	K21644 Hbp1, 1700058O05Rik, BE629963, C330012F01Rik, C86454; high mobility group box transcription factor 1	GO:0000122,negative regulation of transcription by RNA polymerase II; GO:0000978,RNA polymerase II proximal promoter sequence-specific DNA binding; GO:0000981,DNA-binding transcription factor activity, RNA polymerase II-specific; GO:0001227,DNA-binding transcription repressor activity, RNA polymerase II-specific; GO:0003677,DNA binding; GO:0003723,RNA binding; GO:0005515,protein binding; GO:00056…
ENSMUSG00000002997	22.1788	22.1882	23.0484	29.3437	27.28	27.3671	31.5793	34.9942	36.4857	47.7117	45.1105	42.9588	18.6422	14.9014	18.7668	18.069	21.0643	23.076	35.0317	37.0477	40.7155	40.0487	37.1272	34.4222	0.330729	0.000244622	0.00126443	false	0.268965	0.00434171	0.0112492	false	0.11717	0.387045	0.457919	false	-0.197195	0.0365404	0.0485445	false	12	32008475	32111295	-	protein_coding	Prkar2b	protein kinase%2C cAMP dependent regulatory%2C type II beta [Source:MGI Symbol%3BAcc:MGI:97760]	K04739 Prkar2b, AI451071, AW061005, PKAR, PKARIIbeta, Pka, Pkarb2, RII(b, RII(beta); protein kinase, cAMP dependent regulatory, type II beta	GO:0000166,nucleotide binding; GO:0001932,regulation of protein phosphorylation; GO:0004862,cAMP-dependent protein kinase inhibitor activity; GO:0005515,protein binding; GO:0005737,cytoplasm; GO:0005813,centrosome; GO:0005886,plasma membrane; GO:0005952,cAMP-dependent protein kinase complex; GO:0006631,fatty acid metabolic process; GO:0007612,learning; GO:0008603,cAMP-dependent protein kinase reg…
ENSMUSG00000003031	64.7261	63.3513	69.1176	45.2042	42.8724	45.9006	66.1477	77.5732	75.2086	65.5144	63.717	54.5629	39.0074	36.498	39.3436	15.3492	16.4468	19.86	53.2178	55.626	60.8177	30.053	32.5587	26.0576	-0.543842	2.12707e-10	4.65267e-09	false	-0.381604	0.000132859	0.000518564	false	-1.28794	2.86932e-25	5.41902e-24	down	-1.11793	5.72846e-29	4.22662e-28	down	6	134897364	134902476	+	protein_coding	Cdkn1b	cyclin-dependent kinase inhibitor 1B [Source:MGI Symbol%3BAcc:MGI:104565]	K06624 Cdkn1b, AA408329, AI843786, Kip1, p2, p27, p27K, p27Kip1; cyclin-dependent kinase inhibitor 1B	GO:0000079,regulation of cyclin-dependent protein serine/threonine kinase activity; GO:0000082,G1/S transition of mitotic cell cycle; GO:0001890,placenta development; GO:0004860,protein kinase inhibitor activity; GO:0004861,cyclin-dependent protein serine/threonine kinase inhibitor activity; GO:0005515,protein binding; GO:0005634,nucleus; GO:0005654,nucleoplasm; GO:0005737,cytoplasm; GO:0005768,e…
ENSMUSG00000003032	71.0662	66.3179	63.4247	48.6063	44.5537	45.9094	28.6347	19.3379	23.4717	26.7961	26.3931	35.1412	51.447	53.0731	56.4634	47.5953	35.7534	23.6001	30.511	24.0567	20.741	21.0335	22.5511	31.029	-0.516552	4.01599e-08	5.64121e-07	false	0.179512	0.201235	0.290169	false	-0.730086	5.64527e-05	0.000140686	false	-0.19661	0.206194	0.242792	false	4	55527143	55532466	-	protein_coding	Klf4	Kruppel-like factor 4 (gut) [Source:MGI Symbol%3BAcc:MGI:1342287]	K17846 Klf4, EZF, Gkl, Gklf, Zi, Zie; Kruppel-like factor 4 (gut)	GO:0000122,negative regulation of transcription by RNA polymerase II; GO:0000785,chromatin; GO:0000791,euchromatin; GO:0000976,transcription regulatory region sequence-specific DNA binding; GO:0000978,RNA polymerase II proximal promoter sequence-specific DNA binding; GO:0000981,DNA-binding transcription factor activity, RNA polymerase II-specific; GO:0000987,proximal promoter sequence-specific DN…
ENSMUSG00000003037	12.906	14.2476	14.9137	21.6511	20.184	19.5488	6.562	5.4689	5.8319	11.1718	13.4795	12.8254	5.7293	5.7242	5.6809	25.462	19.8857	20.4967	7.7995	7.5444	6.9841	19.4304	19.0315	20.7169	0.558758	7.02744e-08	9.29368e-07	false	0.940317	7.96907e-16	1.95495e-14	false	1.80382	2.03718e-43	1.26872e-41	up	1.22336	7.32974e-41	8.4401e-40	up	8	72915044	72937748	+	protein_coding	Rab8a	RAB8A%2C member RAS oncogene family [Source:MGI Symbol%3BAcc:MGI:96960]	K07901 Rab8a, AA409338, Me, Mel; RAB8A, member RAS oncogene family	GO:0000166,nucleotide binding; GO:0003924,GTPase activity; GO:0005515,protein binding; GO:0005525,GTP binding; GO:0005737,cytoplasm; GO:0005768,endosome; GO:0005794,Golgi apparatus; GO:0005813,centrosome; GO:0005856,cytoskeleton; GO:0005886,plasma membrane; GO:0005929,cilium; GO:0006904,vesicle docking involved in exocytosis; GO:0006914,autophagy; GO:0007409,axonogenesis; GO:0008021,synaptic vesi…
ENSMUSG00000003038	5.1813	5.8511	7.4059	3.5763	4.1987	5.5888	2.9406	3.7331	4.7808	4.2138	5.5767	3.2438	1.3686	0.5269	0.9142	0.888	0.9284	0.5778	4.8917	5.5128	4.9341	1.8355	1.7373	1.8744	-0.449881	0.0247834	0.0616285	false	0.0540173	0.795903	0.854134	false	-0.357574	0.323023	0.391126	false	-1.6764	1.66758e-24	1.03089e-23	down	4	133692049	133695961	-	protein_coding	Hmgn2	high mobility group nucleosomal binding domain 2 [Source:MGI Symbol%3BAcc:MGI:96136]	K11300 Hmgn2, HMG-17, Hmg17; high mobility group nucleosomal binding domain 2	GO:0000122,negative regulation of transcription by RNA polymerase II; GO:0003682,chromatin binding; GO:0005634,nucleus; GO:0006325,chromatin organization; GO:0006357,regulation of transcription by RNA polymerase II; GO:0040034,regulation of development, heterochronic
ENSMUSG00000003051	0.0777	0.0261	0	0.1575	0.0749	0.2254	0	0	0	0.0257	0.0264	0	0	0	0	0	0.0754	0	0.1055	0	0.1116	1.0082	0.6588	1.4669	NA	NA	NA	NA	NA	NA	NA	NA	NA	NA	NA	NA	3.68369	6.85461e-08	1.66217e-07	up	1	135181313	135186306	-	protein_coding	Elf3	E74-like factor 3 [Source:MGI Symbol%3BAcc:MGI:1101781]	K09429 Elf3, ES, ESE-, ESE-1, ESX, je, jen; E74-like factor 3	GO:0000978,RNA polymerase II proximal promoter sequence-specific DNA binding; GO:0000981,DNA-binding transcription factor activity, RNA polymerase II-specific; GO:0001228,DNA-binding transcription activator activity, RNA polymerase II-specific; GO:0001824,blastocyst development; GO:0003677,DNA binding; GO:0003700,DNA-binding transcription factor activity; GO:0005634,nucleus; GO:0005654,nucleoplas…
ENSMUSG00000003062	14.6894	14.7277	19.0873	12.5254	13.0239	13.5044	16.2618	18.5184	19.5576	17.4626	18.5131	14.5443	12.8838	11.4763	12.2699	8.0405	8.8629	9.8712	15.0877	17.1693	20.6076	5.9358	5.9983	5.2372	-0.298442	0.0196796	0.0510047	false	-0.234862	0.0367107	0.0707004	false	-0.587325	2.35032e-06	7.15806e-06	false	-1.8042	2.62059e-47	3.65811e-46	down	13	19541846	19579965	-	protein_coding	Stard3nl	STARD3 N-terminal like [Source:MGI Symbol%3BAcc:MGI:1923455]	--	GO:0005768,endosome; GO:0005789,endoplasmic reticulum membrane; GO:0015485,cholesterol binding; GO:0016020,membrane; GO:0016021,integral component of membrane; GO:0031902,late endosome membrane; GO:0042803,protein homodimerization activity; GO:0043231,intracellular membrane-bounded organelle; GO:0044232,organelle membrane contact site; GO:0099044,vesicle tethering to endoplasmic reticulum; GO:014…
ENSMUSG00000003068	22.8775	24.5021	27.65	20.6655	16.3355	18.2941	18.9632	12.8866	14.935	10.4391	10.0676	13.7018	21.6834	23.5001	22.4719	13.9236	9.0123	7.4631	17.0818	14.6323	11.6596	7.558	7.5765	10.5865	-0.426828	0.000572369	0.00262934	false	-0.577954	6.35501e-05	0.000266509	false	-1.29522	3.1092e-13	2.01192e-12	down	-0.937214	1.36329e-09	3.74481e-09	false	10	79951637	79966516	+	protein_coding	Stk11	serine/threonine kinase 11 [Source:MGI Symbol%3BAcc:MGI:1341870]	K07298 Stk11, AA408040, Lkb, Lkb1, Pa, Par-4, R75140; serine/threonine kinase 11	GO:0000166,nucleotide binding; GO:0000287,magnesium ion binding; GO:0001558,regulation of cell growth; GO:0001894,tissue homeostasis; GO:0001944,vasculature development; GO:0002039,p53 binding; GO:0004672,protein kinase activity; GO:0004674,protein serine/threonine kinase activity; GO:0005515,protein binding; GO:0005524,ATP binding; GO:0005634,nucleus; GO:0005654,nucleoplasm; GO:0005737,cytoplasm…
ENSMUSG00000003070	4.0704	3.6318	3.0131	2.076	2.7546	2.3711	2.6458	1.6193	1.6699	0.8835	1.618	1.4232	5.5867	4.648	4.8953	1.7955	1.2024	1.3827	2.9085	2.6747	1.6842	7.6917	6.5244	9.1289	-0.557421	0.0092726	0.027426	false	-0.725555	0.0163747	0.0356503	false	-1.92383	1.08509e-17	1.05509e-16	down	1.49803	1.01263e-12	3.39738e-12	up	10	80015316	80025844	+	protein_coding	Efna2	ephrin A2 [Source:MGI Symbol%3BAcc:MGI:102707]	K05462 Efna2, CEK7L, Cek7-, Elf-, Elf1, Ep, Ephr, Epl6, Eplg6, LERK, Lerk6; ephrin A2	GO:0005515,protein binding; GO:0005886,plasma membrane; GO:0007411,axon guidance; GO:0016020,membrane; GO:0030316,osteoclast differentiation; GO:0031225,anchored component of membrane; GO:0031594,neuromuscular junction; GO:0043204,perikaryon; GO:0046849,bone remodeling; GO:0046875,ephrin receptor binding; GO:0048013,ephrin receptor signaling pathway
ENSMUSG00000003072	83.2469	84.8664	110.769	72.3388	61.1522	63.9053	56.6269	48.696	61.5816	35.6884	40.2536	47.4505	119.496	142.355	122.453	85.364	66.4804	59.0854	65.9321	61.1273	50.8376	37.5137	38.5415	52.7813	-0.484559	0.000327979	0.00162739	false	-0.563943	2.84895e-06	1.60216e-05	false	-1.00707	2.1853e-12	1.29046e-11	down	-0.64887	1.54074e-06	3.32901e-06	false	10	79974466	79981652	+	protein_coding	Atp5d	ATP synthase%2C H+ transporting%2C mitochondrial F1 complex%2C delta subunit [Source:MGI Symbol%3BAcc:MGI:1913293]	K02134 Atp5d, 0610008F14Rik, 1500000I11Rik, AA960090, AI876556, AU020773, Atp5f1d, C85518; ATP synthase, H+ transporting, mitochondrial F1 complex, delta subunit	GO:0000275,mitochondrial proton-transporting ATP synthase complex, catalytic core F(1); GO:0005739,mitochondrion; GO:0005740,mitochondrial envelope; GO:0005743,mitochondrial inner membrane; GO:0005753,mitochondrial proton-transporting ATP synthase complex; GO:0006754,ATP biosynthetic process; GO:0006811,ion transport; GO:0009060,aerobic respiration; GO:0015078,proton transmembrane transporter act…
ENSMUSG00000003123	0.7808	0.8242	1.1092	0.6428	0.7715	0.566	0.5805	0.5458	0.4318	0.7173	0.4269	0.6839	0.2541	0.4207	0.2178	0.2449	0.2271	0.2403	0.6556	0.7336	0.389	0.5939	0.526	0.8639	-0.441606	0.0719981	0.144726	false	0.106063	0.717041	0.789919	false	-0.470955	0.252311	0.314775	false	-0.0286688	0.924986	0.935294	false	7	25078952	25098135	-	protein_coding	Lipe	lipase%2C hormone sensitive [Source:MGI Symbol%3BAcc:MGI:96790]	K07188 Lipe, 4933403G17Rik, H, HSL, REH; lipase, hormone sensitive	GO:0004771,sterol esterase activity; GO:0004806,triglyceride lipase activity; GO:0005515,protein binding; GO:0005615,extracellular space; GO:0005634,nucleus; GO:0005737,cytoplasm; GO:0005739,mitochondrion; GO:0005811,lipid droplet; GO:0005829,cytosol; GO:0005886,plasma membrane; GO:0005901,caveola; GO:0006361,transcription initiation from RNA polymerase I promoter; GO:0006363,termination of RNA p…
ENSMUSG00000003134	2.3794	2.6568	2.4924	1.6666	1.7653	1.8653	3.8048	4.6448	3.7196	3.2453	3.0899	3.9051	1.4274	1.5279	1.4573	0.7409	0.5848	0.7087	2.8237	3.5716	3.0827	1.1267	1.6837	1.2867	-0.492792	0.00145446	0.00581286	false	-0.376037	0.0115045	0.0262455	false	-1.25581	3.49813e-08	1.31123e-07	down	-1.39307	2.07722e-14	7.7874e-14	down	1	39410573	39517836	-	protein_coding	Tbc1d8	TBC1 domain family%2C member 8 [Source:MGI Symbol%3BAcc:MGI:1927225]	K19951 Tbc1d8, AD, AD3, HBL, HBLP1, VRP; TBC1 domain family, member 8	GO:0005096,GTPase activator activity; GO:0006886,intracellular protein transport; GO:0090630,activation of GTPase activity
ENSMUSG00000003153	0.0555	0.0239	0.0149	0.1125	0.1147	0.0843	0.0393	0.0328	0.0624	0.0709	0.1049	0.0837	0.033	0.0715	0.0483	0.0612	0.0538	0.0895	0.0242	0.0238	0.1025	0.5616	0.5644	0.5305	NA	NA	NA	NA	NA	NA	NA	NA	NA	NA	NA	NA	3.30013	3.15747e-12	1.029e-11	up	6	122704768	122778599	-	protein_coding	Slc2a3	solute carrier family 2 (facilitated glucose transporter)%2C member 3 [Source:MGI Symbol%3BAcc:MGI:95757]	K08142 Slc2a3, AA408729, AL023014, AL024341, AU040424, C78366, Glut, Glut-, Glut-3, Glut3; solute carrier family 2 (facilitated glucose transporter), member 3	GO:0002080,acrosomal membrane; GO:0005215,transporter activity; GO:0005355,glucose transmembrane transporter activity; GO:0005536,glucose binding; GO:0005737,cytoplasm; GO:0005886,plasma membrane; GO:0005887,integral component of plasma membrane; GO:0005901,caveola; GO:0008643,carbohydrate transport; GO:0015145,monosaccharide transmembrane transporter activity; GO:0016020,membrane; GO:0016021,int…
ENSMUSG00000003154	16.9454	16.832	12.9089	13.36	12.3375	13.4502	15.4577	15.3249	13.2493	14.1728	14.3532	16.2978	12.5895	11.5476	11.7954	4.8233	4.7514	4.7733	11.889	10.1664	10.695	8.2118	8.4032	8.6272	-0.240788	0.068559	0.139182	false	-0.101912	0.327418	0.432138	false	-1.46085	3.17347e-35	1.22404e-33	down	-0.557886	7.67907e-09	2.00268e-08	false	6	122796873	122822325	+	protein_coding	Foxj2	forkhead box J2 [Source:MGI Symbol%3BAcc:MGI:1926805]	K09403 Foxj2, Fhx; forkhead box J2	GO:0000978,RNA polymerase II proximal promoter sequence-specific DNA binding; GO:0000981,DNA-binding transcription factor activity, RNA polymerase II-specific; GO:0001228,DNA-binding transcription activator activity, RNA polymerase II-specific; GO:0001650,fibrillar center; GO:0003677,DNA binding; GO:0003700,DNA-binding transcription factor activity; GO:0005634,nucleus; GO:0005654,nucleoplasm; GO:…
ENSMUSG00000003161	18.5049	18.4624	20.8955	24.8697	24.8246	25.2562	24.8489	26.7809	28.8008	32.0194	33.2431	27.0607	12.8972	11.845	12.4798	16.7202	15.4873	19.956	25.8494	30.721	32.5332	20.3282	21.1062	18.5481	0.38713	4.54e-05	0.000289647	false	0.0695214	0.500346	0.602802	false	0.35123	0.00598382	0.0107721	false	-0.753072	6.3626e-13	2.16601e-12	false	5	8096078	8119379	+	protein_coding	Sri	sorcin [Source:MGI Symbol%3BAcc:MGI:98419]	K23924 Sri, 2210417O06Rik, 2900070H08Rik, Sor; sorcin	GO:0002020,protease binding; GO:0005509,calcium ion binding; GO:0005515,protein binding; GO:0005622,intracellular; GO:0005654,nucleoplasm; GO:0005737,cytoplasm; GO:0005739,mitochondrion; GO:0005789,endoplasmic reticulum membrane; GO:0005790,smooth endoplasmic reticulum; GO:0005829,cytosol; GO:0005886,plasma membrane; GO:0006816,calcium ion transport; GO:0010459,negative regulation of heart rate; …
ENSMUSG00000003166	13.1352	13.0547	13.0149	12.019	12.7679	12.4937	7.3049	6.9021	6.7586	9.6075	11.3248	9.5434	8.014	6.941	8.011	6.3358	5.9093	6.3379	7.8241	8.7709	8.2077	4.4658	4.4498	4.2624	-0.0586457	0.510448	0.638915	false	0.410569	8.72937e-05	0.000355428	false	-0.440776	0.000202221	0.000462432	false	-1.09464	2.08104e-28	1.50297e-27	down	16	17657346	17716426	-	protein_coding	Dgcr2	DiGeorge syndrome critical region gene 2 [Source:MGI Symbol%3BAcc:MGI:892866]	--	GO:0007155,cell adhesion; GO:0016020,membrane; GO:0016021,integral component of membrane; GO:0030246,carbohydrate binding; GO:0042493,response to drug; GO:0050890,cognition
ENSMUSG00000003184	9.4795	8.8933	9.9856	6.68	5.7277	5.5815	3.9545	3.4225	3.0523	2.8345	4.0239	3.6368	1.6164	1.4388	1.1514	5.4937	4.2563	3.6469	2.786	3.3788	2.409	4.6122	4.4807	5.9439	-0.643687	5.03678e-07	5.41108e-06	false	-0.119648	0.49395	0.596394	false	1.533	9.22037e-13	5.64317e-12	up	0.625665	0.00035539	0.000602374	false	7	44647072	44652272	+	protein_coding	Irf3	interferon regulatory factor 3 [Source:MGI Symbol%3BAcc:MGI:1859179]	K05411 Irf3, C920001K05Rik, IRF, IRF-3; interferon regulatory factor 3	GO:0000122,negative regulation of transcription by RNA polymerase II; GO:0000976,transcription regulatory region sequence-specific DNA binding; GO:0000978,RNA polymerase II proximal promoter sequence-specific DNA binding; GO:0000981,DNA-binding transcription factor activity, RNA polymerase II-specific; GO:0001228,DNA-binding transcription activator activity, RNA polymerase II-specific; GO:0001819…
ENSMUSG00000003190	3.5176	3.9459	3.8229	2.5334	2.7745	2.1356	3.3433	2.6195	2.4869	2.3099	2.6322	1.6465	2.6037	2.4772	2.507	1.1506	1.7478	1.1333	3.255	3.5547	2.4112	2.3203	2.1582	2.5735	-0.586734	0.00354101	0.0123911	false	-0.489321	0.0462578	0.086029	false	-1.04728	0.000142242	0.000333517	down	-0.571416	0.0120466	0.0170995	false	7	44640646	44648136	-	protein_coding	Bcl2l12	BCL2-like 12 (proline rich) [Source:MGI Symbol%3BAcc:MGI:1922986]	--	GO:0002039,p53 binding; GO:0005634,nucleus; GO:0006915,apoptotic process; GO:0042981,regulation of apoptotic process; GO:0045944,positive regulation of transcription by RNA polymerase II; GO:1902166,negative regulation of intrinsic apoptotic signaling pathway in response to DNA damage by p53 class mediator; GO:1990001,inhibition of cysteine-type endopeptidase activity involved in apoptotic proces…
ENSMUSG00000003198	1.1264	0.8258	1.2564	1.284	1.855	1.3836	0.4188	0.3646	0.0923	1.0488	0.7639	0.6082	0.2199	0.3999	0.3333	1.6989	2.8899	2.287	0.3344	0.635	0.7078	6.1806	5.3216	4.7584	0.509036	0.076639	0.151782	false	1.34345	0.00635967	0.0157104	up	2.70954	1.85764e-13	1.23075e-12	up	3.09941	5.63141e-32	4.6451e-31	up	17	56199093	56205928	+	protein_coding	Zfp959	zinc finger protein 959 [Source:MGI Symbol%3BAcc:MGI:2385058]	K09228 Zfp959; zinc finger protein 959	GO:0000977,RNA polymerase II regulatory region sequence-specific DNA binding; GO:0000981,DNA-binding transcription factor activity, RNA polymerase II-specific; GO:0005634,nucleus; GO:0006357,regulation of transcription by RNA polymerase II
ENSMUSG00000003199	20.9592	19.3689	28.3245	13.2581	9.9706	12.478	16.8014	14.0159	15.5607	11.6088	13.26	13.9715	10.5376	12.4418	9.6584	5.461	5.0508	4.7044	9.5381	8.967	9.7985	3.5307	3.2187	4.361	-0.929563	4.82437e-08	6.6321e-07	false	-0.38407	0.00160852	0.00469394	false	-1.24132	4.80673e-14	3.38673e-13	down	-1.53211	2.80117e-24	1.71687e-23	down	17	56312711	56323790	+	protein_coding	Mpnd	MPN domain containing [Source:MGI Symbol%3BAcc:MGI:1915297]	K24173 Mpnd, E130307M08Rik; MPN domain containing	GO:0003713,transcription coactivator activity; GO:0004843,thiol-dependent ubiquitin-specific protease activity; GO:0006338,chromatin remodeling; GO:0008233,peptidase activity; GO:0008237,metallopeptidase activity; GO:0016787,hydrolase activity; GO:0042393,histone binding; GO:0045944,positive regulation of transcription by RNA polymerase II; GO:0046872,metal ion binding
ENSMUSG00000003208	1.8314	1.48	2.2101	2.6779	1.8326	1.8262	0.7814	0.5162	0.718	0.9095	1.2971	1.2907	0.8329	0.7437	0.7879	4.0839	3.1696	2.188	1.0028	0.8016	0.8615	2.2203	1.886	2.2072	0.210476	0.333989	0.471723	false	0.665094	0.00972265	0.022647	false	1.85986	2.33314e-15	1.85354e-14	up	1.06169	5.95006e-08	1.45192e-07	up	17	56266099	56275285	+	protein_coding	Yju2	YJU2 splicing factor [Source:MGI Symbol%3BAcc:MGI:1920136]	--	GO:0003674,molecular_function; GO:0005634,nucleus; GO:0005681,spliceosomal complex; GO:0006397,mRNA processing; GO:0008380,RNA splicing; GO:0046872,metal ion binding; GO:0071006,U2-type catalytic step 1 spliceosome
ENSMUSG00000003226	23.7703	22.0032	16.6683	32.4598	38.0493	35.077	19.667	20.9415	17.8391	28.6584	29.0109	27.6944	19.6238	20.7212	17.288	78.5066	91.877	100.464	21.9567	22.3707	24.2542	96.8834	99.7613	88.0492	0.771237	7.57292e-08	9.91007e-07	false	0.418048	1.65142e-06	9.72073e-06	false	2.09483	5.9574e-59	1.1352e-56	up	1.87159	1.23451e-117	8.63313e-116	up	10	58282742	58330178	+	protein_coding	Ranbp2	RAN binding protein 2 [Source:MGI Symbol%3BAcc:MGI:894323]	K12172 Ranbp2, A430087B05Rik, AI256741, NUP358; RAN binding protein 2	GO:0000413,protein peptidyl-prolyl isomerization; GO:0003723,RNA binding; GO:0003755,peptidyl-prolyl cis-trans isomerase activity; GO:0005096,GTPase activator activity; GO:0005515,protein binding; GO:0005634,nucleus; GO:0005635,nuclear envelope; GO:0005643,nuclear pore; GO:0005737,cytoplasm; GO:0005739,mitochondrion; GO:0006111,regulation of gluconeogenesis; GO:0006457,protein folding; GO:0006607…
ENSMUSG00000003227	0.5528	0.524	0.4451	0.3201	0.4111	0.3817	0.4071	0.1963	0.1398	0.3451	0.1285	0.2426	0.0164	0.0158	0	0.0152	0.0306	0.0162	0.2572	0.1583	0.1701	2.2376	1.8311	2.1135	-0.435076	0.220873	0.346495	false	-0.175473	0.75754	0.823093	false	NA	NA	NA	NA	3.21667	1.38922e-22	7.89373e-22	up	10	58436611	58511476	-	protein_coding	Edar	ectodysplasin-A receptor [Source:MGI Symbol%3BAcc:MGI:1343498]	K05162 Edar, ED1R, ED3, ED5, EDA-A1R, EDA3, dl; ectodysplasin-A receptor	GO:0001942,hair follicle development; GO:0004888,transmembrane signaling receptor activity; GO:0005886,plasma membrane; GO:0006915,apoptotic process; GO:0007275,multicellular organism development; GO:0010628,positive regulation of gene expression; GO:0016020,membrane; GO:0016021,integral component of membrane; GO:0030154,cell differentiation; GO:0038023,signaling receptor activity; GO:0042475,odo…
ENSMUSG00000003228	3.2244	3.3074	2.8145	4.6204	4.3958	4.6592	6.7244	5.9792	6.3169	8.4024	8.093	8.3166	2.1624	1.6407	1.9908	1.4148	1.7449	1.4785	5.5032	4.3578	5.1835	4.3298	4.8275	4.9198	0.563206	5.092e-06	4.17771e-05	false	0.255421	0.0109883	0.0252486	false	-0.454224	0.0103355	0.0178147	false	-0.278023	0.019379	0.026775	false	19	60878187	61084406	+	protein_coding	Grk5	G protein-coupled receptor kinase 5 [Source:MGI Symbol%3BAcc:MGI:109161]	K08291 Grk5, Gpr, Gprk5; G protein-coupled receptor kinase 5	GO:0000166,nucleotide binding; GO:0002029,desensitization of G protein-coupled receptor signaling pathway; GO:0004672,protein kinase activity; GO:0004674,protein serine/threonine kinase activity; GO:0004703,G protein-coupled receptor kinase activity; GO:0005515,protein binding; GO:0005524,ATP binding; GO:0005634,nucleus; GO:0005737,cytoplasm; GO:0005829,cytosol; GO:0005886,plasma membrane; GO:000…
ENSMUSG00000003234	19.4065	19.4305	20.4272	20.3683	18.3818	19.7411	11.989	10.0833	10.5253	13.7263	15.8338	17.2191	8.878	7.3319	10.3356	28.4429	23.0298	21.1846	13.0156	11.0034	10.0695	18.1211	17.7816	20.0921	-0.00544747	0.954843	0.971358	false	0.393091	0.000842635	0.00267009	false	1.31776	5.81652e-19	6.28253e-18	up	0.533258	2.01178e-06	4.30012e-06	false	16	20367327	20380129	+	protein_coding	Abcf3	ATP-binding cassette%2C sub-family F (GCN20)%2C member 3 [Source:MGI Symbol%3BAcc:MGI:1351656]	K06158 Abcf3, AI326318, AU016058, BB119416; ATP-binding cassette, sub-family F (GCN20), member 3	GO:0000166,nucleotide binding; GO:0005515,protein binding; GO:0005524,ATP binding; GO:0016887,ATPase activity; GO:0051607,defense response to virus
ENSMUSG00000003269	9.1544	8.9023	12.154	11.8784	9.7415	10.8632	7.2905	5.1811	6.0501	5.25	5.9034	6.739	11.6351	13.7574	10.8438	21.0863	13.4368	10.9996	8.724	7.203	7.49	12.7598	11.6836	16.2714	0.117986	0.43592	0.572558	false	-0.177418	0.242854	0.338888	false	0.185687	0.341561	0.410923	false	0.614895	7.59993e-06	1.53339e-05	false	7	45456061	45464005	-	protein_coding	Cyth2	cytohesin 2 [Source:MGI Symbol%3BAcc:MGI:1334255]	K18441 Cyth2, ARNO, CLM, CLM2, Psc, Pscd2; cytohesin 2	GO:0001726,ruffle; GO:0005085,guanyl-nucleotide exchange factor activity; GO:0005515,protein binding; GO:0005737,cytoplasm; GO:0005886,plasma membrane; GO:0005923,bicellular tight junction; GO:0008289,lipid binding; GO:0016020,membrane; GO:0030054,cell junction; GO:0030155,regulation of cell adhesion; GO:0032012,regulation of ARF protein signal transduction; GO:0042995,cell projection; GO:0070679…
ENSMUSG00000003279	0.0353	0.0258	0.0422	0.0293	0.031	0.0248	0.0828	0.0798	0.1326	0.0861	0.098	0.0863	0.0836	0.1127	0.0521	0.0775	0.0716	0.0922	0.0425	0.0676	0.0415	0.2595	0.3298	0.3437	NA	NA	NA	NA	-0.258055	0.500405	0.602816	false	-0.185871	0.663964	0.719229	false	2.43402	2.55946e-13	8.9211e-13	up	17	70276068	71128408	+	protein_coding	Dlgap1	DLG associated protein 1 [Source:MGI Symbol%3BAcc:MGI:1346065]	K15008 Dlgap1, 4933422O14Rik, 9630002F18, AI845682, AI848168, BB075781, D17Bwg0511e, GKA, GKAP/SAPAP, GKPA/SAPAP, Gk, Gkap, S, Sapap1, mKIAA4162; DLG associated protein 1	GO:0005515,protein binding; GO:0005886,plasma membrane; GO:0007268,chemical synaptic transmission; GO:0014069,postsynaptic density; GO:0016020,membrane; GO:0019904,protein domain specific binding; GO:0023052,signaling; GO:0030054,cell junction; GO:0035418,protein localization to synapse; GO:0044877,protein-containing complex binding; GO:0045202,synapse; GO:0045211,postsynaptic membrane; GO:006009…
ENSMUSG00000003282	0.0948	0.1429	0.0191	0.0206	0.0457	0.0523	0.208	0.1402	0.0998	0.0807	0.062	0.1364	0.1128	0.0271	0.0343	0.0261	0.0525	0.0694	0.1791	0.1357	0.2114	0.2363	0.2065	0.1742	NA	NA	NA	NA	-0.804076	0.11405	0.181989	false	NA	NA	NA	NA	0.0514358	0.892785	0.907921	false	4	3900996	3938423	-	protein_coding	Plag1	pleiomorphic adenoma gene 1 [Source:MGI Symbol%3BAcc:MGI:1891916]	K19484 Plag1; pleiomorphic adenoma gene 1	GO:0000978,RNA polymerase II proximal promoter sequence-specific DNA binding; GO:0000981,DNA-binding transcription factor activity, RNA polymerase II-specific; GO:0001228,DNA-binding transcription activator activity, RNA polymerase II-specific; GO:0003676,nucleic acid binding; GO:0003677,DNA binding; GO:0005634,nucleus; GO:0005654,nucleoplasm; GO:0005813,centrosome; GO:0005829,cytosol; GO:0006351…
ENSMUSG00000003283	1.6201	1.6289	1.367	0.946	1.1648	0.637	1.1706	0.8816	0.783	0.7636	1.2012	0.8699	0.3718	0.3028	0.1393	0.1325	0.3462	0.2254	1.705	1.3485	1.5381	0.9588	0.6981	0.7066	-0.733699	0.0187596	0.0490545	false	-0.130428	0.715493	0.78851	false	NA	NA	NA	NA	-1.13816	0.000329221	0.000560136	down	2	152950388	152993361	+	protein_coding	Hck	hemopoietic cell kinase [Source:MGI Symbol%3BAcc:MGI:96052]	K08893 Hck, AI849071, Bmk; hemopoietic cell kinase	GO:0000166,nucleotide binding; GO:0001784,phosphotyrosine residue binding; GO:0002376,immune system process; GO:0004672,protein kinase activity; GO:0004713,protein tyrosine kinase activity; GO:0004715,non-membrane spanning protein tyrosine kinase activity; GO:0005102,signaling receptor binding; GO:0005515,protein binding; GO:0005524,ATP binding; GO:0005634,nucleus; GO:0005737,cytoplasm; GO:000576…
ENSMUSG00000003308	12.3751	12.5283	11.5778	10.6173	10.0775	10.5181	3.7135	3.7273	3.5145	5.872	5.6037	6.5919	3.6459	3.3377	3.6758	4.8327	3.9763	4.2319	5.8559	6.2812	5.6433	5.2145	5.6016	6.0478	-0.211321	0.0346239	0.080562	false	0.594413	4.64845e-06	2.51206e-05	false	0.154475	0.300383	0.366985	false	-0.259596	0.0232343	0.0317347	false	9	21141026	21150657	-	protein_coding	Keap1	kelch-like ECH-associated protein 1 [Source:MGI Symbol%3BAcc:MGI:1858732]	K10456 Keap1, IN, INRF2, mKIAA0132; kelch-like ECH-associated protein 1	GO:0001701,in utero embryonic development; GO:0005515,protein binding; GO:0005634,nucleus; GO:0005654,nucleoplasm; GO:0005737,cytoplasm; GO:0005783,endoplasmic reticulum; GO:0005829,cytosol; GO:0005884,actin filament; GO:0005912,adherens junction; GO:0005925,focal adhesion; GO:0006355,regulation of transcription, DNA-templated; GO:0006511,ubiquitin-dependent protein catabolic process; GO:0008134,…
ENSMUSG00000003316	97.5504	95.9285	58.9113	71.0744	73.1954	69.9737	104.401	105.34	87.6498	86.4662	82.3029	84.0854	56.4501	45.9885	58.0573	33.3103	32.9194	31.4529	81.7941	77.6231	79.9178	27.2894	25.4684	25.937	-0.223665	0.198409	0.318548	false	-0.361975	6.54055e-05	0.000273659	false	-0.850512	7.05077e-15	5.38703e-14	false	-1.78674	1.41219e-148	1.73036e-146	down	8	111881053	111985848	-	protein_coding	Glg1	golgi apparatus protein 1 [Source:MGI Symbol%3BAcc:MGI:104967]	K06816 Glg1, AI593353, AW537898, CF, CFR, CFR-, CFR-1, ESL, ESL-1, MG-160, MG160, Se, Selel; golgi apparatus protein 1	GO:0000139,Golgi membrane; GO:0005737,cytoplasm; GO:0005794,Golgi apparatus; GO:0005797,Golgi medial cisterna; GO:0005856,cytoskeleton; GO:0005886,plasma membrane; GO:0010955,negative regulation of protein processing; GO:0016020,membrane; GO:0016021,integral component of membrane; GO:0017134,fibroblast growth factor binding; GO:0030054,cell junction; GO:0030512,negative regulation of transforming…
ENSMUSG00000003341	1.2189	1.1519	1.1792	0.9016	0.8813	0.7893	0.6767	0.8584	0.4674	0.799	0.9176	0.936	0.2158	0.1833	0.1855	0.1883	0.2364	0.2251	0.6451	0.452	0.4333	5.1438	5.9125	6.4612	-0.451404	0.0339207	0.079255	false	0.279354	0.317781	0.422028	false	0.0170504	0.971983	0.977689	false	3.33208	8.73569e-65	1.98785e-63	up	10	80355418	80374958	-	protein_coding	Atp8b3	ATPase%2C class I%2C type 8B%2C member 3 [Source:MGI Symbol%3BAcc:MGI:1914581]	K01530 Atp8b3, 1700042F02Rik, 1700056N23Rik, ATPIK, S, SAPLT; ATPase, class I, type 8B, member 3	GO:0000166,nucleotide binding; GO:0000287,magnesium ion binding; GO:0001669,acrosomal vesicle; GO:0005524,ATP binding; GO:0005783,endoplasmic reticulum; GO:0005802,trans-Golgi network; GO:0005886,plasma membrane; GO:0006869,lipid transport; GO:0007030,Golgi organization; GO:0007339,binding of sperm to zona pellucida; GO:0015914,phospholipid transport; GO:0016020,membrane; GO:0016021,integral comp…
ENSMUSG00000003345	25.5085	27.6774	30.1534	19.2385	16.4247	17.8919	20.5427	17.8059	18.9137	12.7678	12.5584	13.6749	19.0426	21.7366	21.7206	6.067	5.1959	3.7785	19.688	18.1116	17.5972	5.6066	5.8599	5.7968	-0.624401	1.20715e-08	1.86442e-07	false	-0.681785	2.44562e-12	4.01041e-11	false	-2.19423	9.60113e-45	6.38425e-43	down	-1.86442	7.99173e-89	3.20027e-87	down	10	80458672	80476583	+	protein_coding	Csnk1g2	casein kinase 1%2C gamma 2 [Source:MGI Symbol%3BAcc:MGI:1920014]	K08958 Csnk1g2, 2810429I12Rik, AI463719; casein kinase 1, gamma 2	GO:0000166,nucleotide binding; GO:0004672,protein kinase activity; GO:0004674,protein serine/threonine kinase activity; GO:0005524,ATP binding; GO:0005634,nucleus; GO:0005737,cytoplasm; GO:0005886,plasma membrane; GO:0006468,protein phosphorylation; GO:0006897,endocytosis; GO:0016055,Wnt signaling pathway; GO:0016301,kinase activity; GO:0016310,phosphorylation; GO:0016740,transferase activity; GO…
ENSMUSG00000003346	39.7693	40.8435	50.8179	29.6126	27.7431	23.6886	27.0217	27.8831	29.5017	23.2347	23.1193	22.7421	58.7425	75.9763	69.9577	19.8581	16.2394	13.9808	36.1714	35.2811	33.4389	9.0394	7.4014	8.3324	-0.683727	8.69286e-07	8.74787e-06	false	-0.417442	8.01571e-05	0.000329426	false	-2.17198	5.89844e-46	4.35291e-44	down	-2.26399	1.49928e-85	5.59733e-84	down	10	80419488	80426175	-	protein_coding	Abhd17a	abhydrolase domain containing 17A [Source:MGI Symbol%3BAcc:MGI:106388]	K01076 Abhd17a, 1700013O15Rik, BC005632, D10Bwg1364e, Fam10, Fam108a; abhydrolase domain containing 17A	GO:0002084,protein depalmitoylation; GO:0005768,endosome; GO:0005886,plasma membrane; GO:0008474,palmitoyl-(protein) hydrolase activity; GO:0010008,endosome membrane; GO:0014069,postsynaptic density; GO:0016020,membrane; GO:0016607,nuclear speck; GO:0016787,hydrolase activity; GO:0030054,cell junction; GO:0042995,cell projection; GO:0043231,intracellular membrane-bounded organelle; GO:0045202,syn…
ENSMUSG00000003352	23.6654	25.3492	24.8391	14.7047	13.0368	13.3342	26.2887	20.2675	21.6639	10.0165	9.6041	12.2665	19.2455	20.1196	19.1115	10.8277	9.1126	7.4511	19.0579	16.7409	15.1686	14.6064	13.2716	15.6303	-0.832991	5.22012e-17	3.01526e-15	false	-1.22386	8.72112e-23	4.58832e-21	down	-1.23319	2.05077e-18	2.09961e-17	down	-0.410849	0.000157399	0.000277277	false	15	98528721	98542410	+	protein_coding	Cacnb3	calcium channel%2C voltage-dependent%2C beta 3 subunit [Source:MGI Symbol%3BAcc:MGI:103307]	K04864 Cacnb3, Beta3, CAB3, Ca(v)beta3, Cchb3; calcium channel, voltage-dependent, beta 3 subunit	GO:0005244,voltage-gated ion channel activity; GO:0005245,voltage-gated calcium channel activity; GO:0005246,calcium channel regulator activity; GO:0005262,calcium channel activity; GO:0005515,protein binding; GO:0005737,cytoplasm; GO:0005886,plasma membrane; GO:0005891,voltage-gated calcium channel complex; GO:0006811,ion transport; GO:0006816,calcium ion transport; GO:0007268,chemical synaptic …
ENSMUSG00000003354	0.3172	0.3769	0.1625	0.2046	0.1946	0.2509	0.1715	0.2688	0.3686	0.2005	0.2347	0.2491	0.0901	0.3758	0.117	0.1392	0.2517	0.1775	0.1174	0.0578	0.1243	0.6905	0.4399	0.5046	NA	NA	NA	NA	NA	NA	NA	NA	NA	NA	NA	NA	2.27418	0.00110145	0.00176824	up	15	98606088	98621217	+	protein_coding	Ccdc65	coiled-coil domain containing 65 [Source:MGI Symbol%3BAcc:MGI:2146001]	K23728 Ccdc65, 4933417K04Rik, AI428139, AU020178, NYD-SP28; coiled-coil domain containing 65	GO:0003352,regulation of cilium movement; GO:0003674,molecular_function; GO:0005737,cytoplasm; GO:0005856,cytoskeleton; GO:0005858,axonemal dynein complex; GO:0005929,cilium; GO:0005930,axoneme; GO:0031514,motile cilium; GO:0036064,ciliary basal body; GO:0042995,cell projection; GO:0060271,cilium assembly; GO:0060285,cilium-dependent cell motility; GO:0070286,axonemal dynein complex assembly
ENSMUSG00000003355	2.9508	2.4972	3.9481	3.6569	4.6661	4.7399	4.3777	4.5733	4.7801	4.4066	5.14	5.0131	3.5816	4.0222	3.8551	6.9674	6.6696	5.8149	5.2724	6.468	6.1512	7.1586	6.5413	6.4898	0.489086	0.0182694	0.0479782	false	-0.0444145	0.772799	0.835536	false	0.624917	0.000159762	0.000371324	false	-0.00771624	0.955521	0.961306	false	15	98622247	98626079	-	protein_coding	Fkbp11	FK506 binding protein 11 [Source:MGI Symbol%3BAcc:MGI:1913370]	K09576 Fkbp11, 1110002O23Rik, FKBP-11; FK506 binding protein 11	GO:0003755,peptidyl-prolyl cis-trans isomerase activity; GO:0016020,membrane; GO:0016021,integral component of membrane; GO:0016853,isomerase activity
ENSMUSG00000003360	21.9117	22.0027	21.5083	26.4367	26.1291	25.1551	29.7331	25.9134	27.9564	18.8135	18.1072	22.6633	34.5852	31.9415	33.3546	20.2704	19.0031	15.2511	29.9257	28.4218	25.7684	16.9292	16.2247	18.3588	0.262241	0.00162521	0.00639999	false	-0.615985	4.19303e-09	4.02606e-08	false	-1.01058	8.00438e-17	7.21185e-16	down	-0.89001	2.7964e-24	1.71569e-23	false	15	98543015	98560775	-	protein_coding	Ddx23	DEAD box helicase 23 [Source:MGI Symbol%3BAcc:MGI:1921601]	K12858 Ddx23, 3110082M05Rik, 4921506D17Rik; DEAD box helicase 23	GO:0000398,mRNA splicing, via spliceosome; GO:0000785,chromatin; GO:0003723,RNA binding; GO:0005634,nucleus; GO:0005654,nucleoplasm; GO:0005682,U5 snRNP; GO:0005730,nucleolus; GO:0046540,U4/U6 x U5 tri-snRNP complex; GO:0062176,NA; GO:0071013,catalytic step 2 spliceosome
ENSMUSG00000003363	9.6461	10.0539	12.3636	5.375	5	5.0891	13.2251	10.0925	11.3973	5.561	6.0759	6.7139	17.1456	16.2481	16.4434	6.3531	5.6771	4.7162	10.0385	9.8253	7.3433	2.9792	2.8969	3.5389	-1.03867	3.21253e-13	1.12754e-11	down	-1.04724	1.71887e-14	3.5701e-13	down	-1.71017	2.48392e-34	9.08659e-33	down	-1.71451	1.02256e-26	6.87593e-26	down	7	27231425	27252643	-	protein_coding	Pld3	phospholipase D family%2C member 3 [Source:MGI Symbol%3BAcc:MGI:1333782]	K16860 Pld3, Sam, Sam-9; phospholipase D family, member 3	GO:0000139,Golgi membrane; GO:0002376,immune system process; GO:0003824,catalytic activity; GO:0004518,nuclease activity; GO:0004527,exonuclease activity; GO:0004630,phospholipase D activity; GO:0005764,lysosome; GO:0005765,lysosomal membrane; GO:0005768,endosome; GO:0005783,endoplasmic reticulum; GO:0005789,endoplasmic reticulum membrane; GO:0005794,Golgi apparatus; GO:0006954,inflammatory respo…
ENSMUSG00000003378	2.7789	3.0174	2.5997	1.3066	0.9108	1.2463	2.182	2.2219	2.0766	1.4021	1.5492	1.7606	0.8103	0.78	1.139	0.8262	0.6575	0.5246	1.7084	1.4483	1.0297	1.2531	1.4356	1.7391	-1.2649	8.85844e-12	2.50231e-10	down	-0.58726	0.000700718	0.0022678	false	-0.577217	0.0361668	0.0557726	false	-0.103844	0.639989	0.677914	false	7	24709274	24771771	-	protein_coding	Grik5	glutamate receptor%2C ionotropic%2C kainate 5 (gamma 2) [Source:MGI Symbol%3BAcc:MGI:95818]	K05205 Grik5, GluK5, GluRga, GluRgamma2, KA, KA2; glutamate receptor, ionotropic, kainate 5 (gamma 2)	GO:0004970,ionotropic glutamate receptor activity; GO:0005216,ion channel activity; GO:0005515,protein binding; GO:0005654,nucleoplasm; GO:0005783,endoplasmic reticulum; GO:0005886,plasma membrane; GO:0006621,protein retention in ER lumen; GO:0006811,ion transport; GO:0007268,chemical synaptic transmission; GO:0008066,glutamate receptor activity; GO:0008328,ionotropic glutamate receptor complex; …
ENSMUSG00000003380	27.2701	28.7452	41.8406	23.2378	21.0534	25.4473	28.2702	24.455	30.3374	22.4395	26.5534	23.2454	69.5671	81.3328	69.4912	41.6892	36.3921	31.4591	38.2771	36.7822	35.5098	20.7719	17.8745	22.5182	-0.47459	0.00568716	0.0183462	false	-0.330871	0.00564512	0.0141819	false	-1.14927	3.06007e-17	2.87629e-16	down	-1.0369	9.72899e-22	5.33977e-21	down	7	24669177	24672179	-	protein_coding	Rabac1	Rab acceptor 1 (prenylated) [Source:MGI Symbol%3BAcc:MGI:1201692]	K20359 Rabac1, 2310040I06Rik, Gbp, Gbpap1, P, PRA1, pr, prenylin; Rab acceptor 1 (prenylated)	GO:0005515,protein binding; GO:0005737,cytoplasm; GO:0005794,Golgi apparatus; GO:0005886,plasma membrane; GO:0008022,protein C-terminus binding; GO:0016020,membrane; GO:0016021,integral component of membrane; GO:0030054,cell junction; GO:0031410,cytoplasmic vesicle; GO:0042802,identical protein binding; GO:0045202,synapse; GO:0070064,proline-rich region binding
ENSMUSG00000003382	5.6807	5.0257	5.4094	4.8442	5.1638	4.8153	3.8027	3.463	3.645	4.1261	3.5039	4.0577	4.3847	3.7891	4.3905	5.6618	5.0531	4.5659	4.092	3.6649	3.7462	9.4719	9.2682	9.594	-0.106653	0.3097	0.445626	false	-0.0281802	0.804747	0.861513	false	0.146619	0.24742	0.309233	false	1.11829	2.80401e-37	2.84087e-36	up	3	87432714	87447463	+	protein_coding	Etv3	ets variant 3 [Source:MGI Symbol%3BAcc:MGI:1350926]	K09433 Etv3, AI414410, MET, METS, Pe, Pe1; ets variant 3	GO:0000122,negative regulation of transcription by RNA polymerase II; GO:0000785,chromatin; GO:0000977,RNA polymerase II regulatory region sequence-specific DNA binding; GO:0000981,DNA-binding transcription factor activity, RNA polymerase II-specific; GO:0001227,DNA-binding transcription repressor activity, RNA polymerase II-specific; GO:0003677,DNA binding; GO:0003700,DNA-binding transcription f…
ENSMUSG00000003402	37.4498	39.2064	50.4987	32.3929	27.1	32.6654	38.6207	35.6563	39.8229	24.1562	25.7685	27.8237	60.3011	65.5348	64.5366	35.7487	29.2135	28.329	44.3836	43.5675	42.3087	24.1578	23.6679	27.4279	-0.450409	0.00114822	0.00472532	false	-0.681684	2.14429e-13	4.01487e-12	false	-1.16813	1.12255e-22	1.73296e-21	down	-0.974318	1.80035e-32	1.51822e-31	false	9	21914102	21925518	+	protein_coding	Prkcsh	protein kinase C substrate 80K-H [Source:MGI Symbol%3BAcc:MGI:107877]	K08288 Prkcsh, 80K-H, PKCSH; protein kinase C substrate 80K-H	GO:0001701,in utero embryonic development; GO:0001889,liver development; GO:0003723,RNA binding; GO:0005080,protein kinase C binding; GO:0005509,calcium ion binding; GO:0005515,protein binding; GO:0005783,endoplasmic reticulum; GO:0006491,N-glycan processing; GO:0006807,nitrogen compound metabolic process; GO:0010977,negative regulation of neuron projection development; GO:0017177,glucosidase II …
ENSMUSG00000003410	0.0584	0.0168	0.0313	0.0507	0.1286	0.1692	0.0083	0	0	0.0745	0	0	0.1129	0.1755	0.1184	0.0805	0.1617	0.0513	0	0.0167	0.018	0.6488	0.6953	0.8668	NA	NA	NA	NA	NA	NA	NA	NA	-0.610237	0.29113	0.356944	false	5.82182	5.94448e-14	2.1613e-13	up	9	21926301	21963319	-	protein_coding	Elavl3	ELAV like RNA binding protein 3 [Source:MGI Symbol%3BAcc:MGI:109157]	K13208 Elavl3, 2600009P04Rik, Huc, PLE21, mHuC; ELAV like RNA binding protein 3	GO:0003676,nucleic acid binding; GO:0003723,RNA binding; GO:0007275,multicellular organism development; GO:0007399,nervous system development; GO:0030154,cell differentiation; GO:0035925,mRNA 3'-UTR AU-rich region binding
ENSMUSG00000003411	0.163	0.0983	0.245	0.0991	0.11	0.1733	0.3071	0.2195	0.3526	0.1781	0.0995	0.266	0.1528	0.2288	0.1819	0.0944	0.1265	0.0836	0.2323	0.4901	0.2458	0.4391	0.5139	0.9732	NA	NA	NA	NA	-0.816696	0.137267	0.212365	false	NA	NA	NA	NA	0.802782	0.0751143	0.0950012	false	4	108736260	108800521	+	protein_coding	Rab3b	RAB3B%2C member RAS oncogene family [Source:MGI Symbol%3BAcc:MGI:1917158]	K06108 Rab3b, 2610528C18Rik; RAB3B, member RAS oncogene family	GO:0000166,nucleotide binding; GO:0003924,GTPase activity; GO:0005515,protein binding; GO:0005525,GTP binding; GO:0005737,cytoplasm; GO:0005768,endosome; GO:0005794,Golgi apparatus; GO:0005829,cytosol; GO:0005886,plasma membrane; GO:0006904,vesicle docking involved in exocytosis; GO:0008021,synaptic vesicle; GO:0009306,protein secretion; GO:0015031,protein transport; GO:0016020,membrane; GO:00171…
ENSMUSG00000003420	32.6029	33.5764	42.9448	17.4462	14.5692	17.2755	30.237	19.4454	24.8831	14.4942	17.154	16.4226	22.6835	23.8074	25.6185	5.4608	2.968	3.112	19.9448	17.42	16.7501	3.9807	3.6407	3.6851	-1.1329	1.0841e-15	5.39164e-14	down	-0.761224	7.99699e-08	6.07867e-07	false	-2.78175	1.22088e-48	1.10546e-46	down	-2.44071	2.40831e-73	6.86391e-72	down	7	44742414	44753275	-	protein_coding	Fcgrt	Fc fragment of IgG receptor and transporter [Source:MGI Symbol%3BAcc:MGI:103017]	K24019 Fcgrt, Fc, FcRn; Fc fragment of IgG receptor and transporter	GO:0005615,extracellular space; GO:0005768,endosome; GO:0005886,plasma membrane; GO:0006955,immune response; GO:0009897,external side of plasma membrane; GO:0016020,membrane; GO:0016021,integral component of membrane; GO:0019864,IgG binding; GO:0030881,beta-2-microglobulin binding
ENSMUSG00000003421	12.3916	13.9439	17.0543	15.3631	15.5654	16.0229	8.2173	7.7346	8.3717	7.9468	8.0982	9.6503	9.508	8.8643	10.5735	22.3789	17.7854	15.7434	9.1048	8.3071	8.3093	11.278	11.3707	12.3328	0.12767	0.348388	0.486303	false	-0.0486102	0.710092	0.783779	false	0.81278	4.22386e-08	1.56898e-07	false	0.260984	0.0174417	0.0242597	false	7	44711853	44727634	+	protein_coding	Nosip	nitric oxide synthase interacting protein [Source:MGI Symbol%3BAcc:MGI:1913644]	K13125 Nosip, 2310061K06Rik, CGI-2, CGI-25; nitric oxide synthase interacting protein	GO:0005634,nucleus; GO:0005654,nucleoplasm; GO:0005737,cytoplasm; GO:0007275,multicellular organism development; GO:0016740,transferase activity; GO:0043086,negative regulation of catalytic activity; GO:0051001,negative regulation of nitric-oxide synthase activity; GO:0061630,ubiquitin protein ligase activity
ENSMUSG00000003423	10.2945	11.4368	13.2488	8.789	8.4713	9.5931	5.2159	4.3003	3.1597	5.7619	6.1623	7.0432	3.2282	3.9057	4.3854	3.1844	2.6197	2.2173	5.8182	5.4154	4.7174	3.6032	3.5571	3.7176	-0.367894	0.0102744	0.029838	false	0.45497	0.0173668	0.0374198	false	-0.660097	0.00347799	0.00649458	false	-0.735308	1.7229e-05	3.35683e-05	false	7	44803727	44809489	+	protein_coding	Pih1d1	PIH1 domain containing 1 [Source:MGI Symbol%3BAcc:MGI:1916095]	--	GO:0000492,box C/D snoRNP assembly; GO:0001164,RNA polymerase I CORE element sequence-specific DNA binding; GO:0005515,protein binding; GO:0005634,nucleus; GO:0005730,nucleolus; GO:0005737,cytoplasm; GO:0006338,chromatin remodeling; GO:0006364,rRNA processing; GO:0019901,protein kinase binding; GO:0031334,positive regulation of protein complex assembly; GO:0042393,histone binding; GO:0048254,snoR…
ENSMUSG00000003429	220.614	217.469	289.871	295.555	299.366	301.117	270.274	272.172	347.132	248.927	265.313	314.227	453.981	559.893	477.688	364.958	330.294	298.751	321.154	313.561	305.67	215.132	212.129	256.274	0.314075	0.0126444	0.0354688	false	-0.23141	0.0489874	0.0902747	false	-0.726577	8.91912e-09	3.55512e-08	false	-0.643124	1.94889e-13	6.86133e-13	false	7	44771803	44773863	-	protein_coding	Rps11	ribosomal protein S11 [Source:MGI Symbol%3BAcc:MGI:1351329]	K02949 Rps11; ribosomal protein S11	GO:0003723,RNA binding; GO:0003735,structural constituent of ribosome; GO:0005622,intracellular; GO:0005840,ribosome; GO:0006412,translation; GO:0019843,rRNA binding; GO:0022627,cytosolic small ribosomal subunit
ENSMUSG00000003438	8.2186	9.4251	12.1624	15.7451	15.4747	15.5155	5.0501	4.2118	4.5457	7.2912	8.1869	7.9922	12.5713	12.7876	13.2019	26.9409	23.8463	24.526	8.8884	11.0686	8.5993	19.3243	18.3482	17.7345	0.662514	1.16609e-05	8.62251e-05	false	0.636667	8.09189e-06	4.16772e-05	false	0.828214	2.37774e-12	1.39828e-11	false	0.773357	1.3727e-10	4.03424e-10	false	7	28004941	28011497	-	protein_coding	Timm50	translocase of inner mitochondrial membrane 50 [Source:MGI Symbol%3BAcc:MGI:1913775]	K17496 Timm50, 2810403L02Rik, AU015082, TIM5, TIM50L; translocase of inner mitochondrial membrane 50	GO:0001836,release of cytochrome c from mitochondria; GO:0004721,phosphoprotein phosphatase activity; GO:0004722,protein serine/threonine phosphatase activity; GO:0004725,protein tyrosine phosphatase activity; GO:0005134,interleukin-2 receptor binding; GO:0005654,nucleoplasm; GO:0005739,mitochondrion; GO:0005743,mitochondrial inner membrane; GO:0005744,TIM23 mitochondrial import inner membrane tr…
ENSMUSG00000003444	4.0808	4.2381	5.7285	4.7712	5.4903	5.8949	2.8898	2.6009	3.6598	2.3605	2.1442	3.3577	4.5768	6.3386	4.8225	7.7486	7.6968	4.0945	3.9255	3.2809	3.6228	4.3397	4.3779	9.1395	0.215075	0.311742	0.448015	false	-0.34574	0.216384	0.308822	false	0.169928	0.505135	0.57622	false	0.536495	0.0598359	0.0769128	false	7	28085571	28092133	-	protein_coding	Med29	mediator complex subunit 29 [Source:MGI Symbol%3BAcc:MGI:1914474]	K15142 Med29, 2810405O22Rik, AU020902, I, Ixl; mediator complex subunit 29	GO:0003712,transcription coregulator activity; GO:0005634,nucleus; GO:0005654,nucleoplasm; GO:0006357,regulation of transcription by RNA polymerase II; GO:0008134,transcription factor binding; GO:0016592,mediator complex
ENSMUSG00000003452	0.7345	0.6414	0.4869	0.9527	1.1592	1.0223	0.2226	0.2347	0.1898	0.8108	0.7878	0.6044	0.1989	0.1683	0.1831	0.4214	0.468	0.4349	0.3097	0.347	0.4205	0.4962	0.4695	0.5314	0.765253	8.33466e-06	6.4441e-05	false	1.63892	1.83746e-20	7.52237e-19	up	1.13194	5.96765e-09	2.43649e-08	up	0.293432	0.075208	0.0951113	false	6	149310384	149464827	+	protein_coding	Bicd1	BICD cargo adaptor 1 [Source:MGI Symbol%3BAcc:MGI:1101760]	K18739 Bicd1, B830009D06Rik, bic-D_1; BICD cargo adaptor 1	GO:0005794,Golgi apparatus; GO:0005802,trans-Golgi network; GO:0005813,centrosome; GO:0005829,cytosol; GO:0005881,cytoplasmic microtubule; GO:0008093,cytoskeletal adaptor activity; GO:0016020,membrane; GO:0016032,viral process; GO:0019901,protein kinase binding; GO:0031267,small GTPase binding; GO:0031410,cytoplasmic vesicle; GO:0031871,proteinase activated receptor binding; GO:0033365,protein lo…
ENSMUSG00000003458	22.9345	23.3203	23.4017	19.3591	21.2878	19.7375	19.2418	19.5179	18.8848	18.2142	16.775	17.3965	10.2042	9.8804	10.9814	11.1044	11.3509	11.0008	25.242	24.6517	25.9654	17.907	16.6951	17.3001	-0.192046	0.0399392	0.0901922	false	-0.266048	0.00427828	0.0111029	false	-0.0292686	0.803801	0.841227	false	-0.72957	1.80568e-19	8.88034e-19	false	1	171893580	171910362	-	protein_coding	Ncstn	nicastrin [Source:MGI Symbol%3BAcc:MGI:1891700]	K06171 Ncstn, 9430068N19Rik, AA727311, Aph2, D1Dau13, D1Dau13e, Kiaa0253, Nc, Nct, mKIAA0253, ni; nicastrin	GO:0002262,myeloid cell homeostasis; GO:0004175,endopeptidase activity; GO:0005515,protein binding; GO:0005737,cytoplasm; GO:0005739,mitochondrion; GO:0005764,lysosome; GO:0005765,lysosomal membrane; GO:0005769,early endosome; GO:0005783,endoplasmic reticulum; GO:0005794,Golgi apparatus; GO:0005886,plasma membrane; GO:0005887,integral component of plasma membrane; GO:0006509,membrane protein ecto…
ENSMUSG00000003477	0.359	0.2888	0.1012	0.0364	0.0692	0.0694	1.0323	0.2603	0.8473	0.4636	0.4018	0.3102	0.0748	0.072	0.0364	0.104	0	0	0.4751	0.5757	0.4254	0.0716	0.073	0	NA	NA	NA	NA	-0.994759	0.0807002	0.13676	false	NA	NA	NA	NA	NA	NA	NA	NA	6	55147611	55152028	-	protein_coding	Inmt	indolethylamine N-methyltransferase [Source:MGI Symbol%3BAcc:MGI:102963]	K00562 Inmt, Temt; indolethylamine N-methyltransferase	GO:0004790,thioether S-methyltransferase activity; GO:0005737,cytoplasm; GO:0005829,cytosol; GO:0008168,methyltransferase activity; GO:0008170,N-methyltransferase activity; GO:0009308,amine metabolic process; GO:0009636,response to toxic substance; GO:0016740,transferase activity; GO:0030748,amine N-methyltransferase activity; GO:0032259,methylation; GO:0098615,dimethyl selenide methyltransferase…
ENSMUSG00000003518	9.1897	9.4122	8.6087	11.2266	10.7872	11.3018	7.712	6.6715	6.4905	6.7266	7.8137	8.2328	7.3855	6.937	8.0162	23.711	21.0703	18.1254	7.2933	7.5625	6.5023	16.4148	16.4449	18.0976	0.305848	0.00281746	0.010249	false	-0.00233151	0.984819	0.990029	false	1.35686	1.0145e-25	1.95948e-24	up	1.07127	1.74039e-27	1.2159e-26	up	11	101861969	101877839	-	protein_coding	Dusp3	dual specificity phosphatase 3 (vaccinia virus phosphatase VH1-related) [Source:MGI Symbol%3BAcc:MGI:1919599]	K17614 Dusp3, 2210015O03Rik, 5031436O03Rik, T-DSP, T-DSP11, V, VHR; dual specificity phosphatase 3 (vaccinia virus phosphatase VH1-related)	GO:0000188,inactivation of MAPK activity; GO:0001701,in utero embryonic development; GO:0001772,immunological synapse; GO:0004721,phosphoprotein phosphatase activity; GO:0004725,protein tyrosine phosphatase activity; GO:0005634,nucleus; GO:0005654,nucleoplasm; GO:0005829,cytosol; GO:0006470,protein dephosphorylation; GO:0008092,cytoskeletal protein binding; GO:0008138,protein tyrosine/serine/thre…
ENSMUSG00000003526	0.2431	0.2444	0.2145	0.1568	0.2273	0.1923	0.0803	0.2137	0.1087	0.0878	0.2923	0.1273	0.0077	0.096	0.0598	0.0071	0.0143	0.0151	0.09	0.0665	0.1349	0.294	0.2547	0.1972	-0.26803	0.444603	0.580589	false	0.200081	0.706094	0.780246	false	NA	NA	NA	NA	1.1815	0.0084334	0.0121913	up	16	17878221	17908067	-	protein_coding	Prodh	proline dehydrogenase [Source:MGI Symbol%3BAcc:MGI:97770]	K00318 Prodh, P, Pr, Pro-1, Pro1, Ym24d07; proline dehydrogenase	GO:0004657,proline dehydrogenase activity; GO:0005654,nucleoplasm; GO:0005739,mitochondrion; GO:0005743,mitochondrial inner membrane; GO:0006560,proline metabolic process; GO:0006562,proline catabolic process; GO:0010133,proline catabolic process to glutamate; GO:0016491,oxidoreductase activity; GO:0016597,amino acid binding; GO:0043231,intracellular membrane-bounded organelle; GO:0071949,FAD bin…
ENSMUSG00000003528	33.4208	32.4009	41.0662	31.4717	28.0477	29.4815	72.7689	60.5415	65.202	36.5684	33.4871	42.0208	26.2634	27.463	28.0893	22.8061	16.3199	11.4924	36.5312	31.5272	28.051	13.083	14.1456	17.4875	-0.250494	0.0415403	0.0931402	false	-0.95175	2.11467e-18	7.10395e-17	false	-0.832781	6.99291e-06	2.00264e-05	false	-1.28709	5.99969e-23	3.45845e-22	down	16	17743087	17746083	-	protein_coding	Slc25a1	solute carrier family 25 (mitochondrial carrier%2C citrate transporter)%2C member 1 [Source:MGI Symbol%3BAcc:MGI:1345283]	K15100 Slc25a1, 1300019P08Rik, 2610100G11Rik, AI194714, Ctp, Dgs, Dgsj, Slc2, Slc20a3; solute carrier family 25 (mitochondrial carrier, citrate transporter), member 1	GO:0005739,mitochondrion; GO:0005743,mitochondrial inner membrane; GO:0006843,mitochondrial citrate transmembrane transport; GO:0016020,membrane; GO:0016021,integral component of membrane; GO:0022857,transmembrane transporter activity; GO:0055085,transmembrane transport
ENSMUSG00000003541	60.1365	57.7048	77.6198	79.5166	64.731	74.4748	126.543	122.413	144.082	119.758	133.933	126.33	203.861	231.672	196.48	36.6248	33.0479	32.5666	170.089	173.892	165.665	79.9618	75.7216	82.6561	0.175942	0.213017	0.337085	false	-0.177675	0.0619379	0.109771	false	-2.76791	1.53123e-113	4.88732e-110	down	-1.27897	9.08888e-65	2.06168e-63	down	17	36132576	36133815	+	protein_coding	Ier3	immediate early response 3 [Source:MGI Symbol%3BAcc:MGI:104814]	--	GO:0001562,response to protozoan; GO:0003085,negative regulation of systemic arterial blood pressure; GO:0005515,protein binding; GO:0005634,nucleus; GO:0006282,regulation of DNA repair; GO:0007095,mitotic G2 DNA damage checkpoint; GO:0008630,intrinsic apoptotic signaling pathway in response to DNA damage; GO:0016020,membrane; GO:0016021,integral component of membrane; GO:0043066,negative regulat…
ENSMUSG00000003545	0.1104	0.222	0.1556	0.1772	0.1597	0.0978	0.2828	0.2097	0.2986	0.064	0.1779	0.0883	0.5462	0.6365	0.5134	0.1332	0.1249	0.085	0.5151	0.3873	0.2874	0.4865	0.3088	0.341	-0.154426	0.750919	0.831907	false	-1.39643	0.00400661	0.0104726	down	-2.44198	2.0037e-10	9.6351e-10	down	-0.248667	0.465972	0.510014	false	7	19036621	19043976	-	protein_coding	Fosb	FBJ osteosarcoma oncogene B [Source:MGI Symbol%3BAcc:MGI:95575]	K09029 Fosb; FBJ osteosarcoma oncogene B	GO:0000978,RNA polymerase II proximal promoter sequence-specific DNA binding; GO:0000981,DNA-binding transcription factor activity, RNA polymerase II-specific; GO:0001228,DNA-binding transcription activator activity, RNA polymerase II-specific; GO:0003677,DNA binding; GO:0003690,double-stranded DNA binding; GO:0003700,DNA-binding transcription factor activity; GO:0005634,nucleus; GO:0005654,nucle…
ENSMUSG00000003585	0.377	0.9887	0.7235	0.9134	0.632	0.697	0.325	0.4074	0.3545	0.3744	0.2668	0.3461	0.5462	0.4436	0.6651	0.4746	0.4132	0.4035	0.6006	0.2957	0.2825	0.7685	0.9334	1.1978	0.114325	0.754285	0.833915	false	-0.264664	0.543795	0.643936	false	-0.491484	0.190601	0.246671	false	1.11345	0.00271243	0.00416287	up	11	4047039	4073415	-	protein_coding	Sec14l2	SEC14-like lipid binding 2 [Source:MGI Symbol%3BAcc:MGI:1915065]	--	GO:0005634,nucleus; GO:0005654,nucleoplasm; GO:0005737,cytoplasm; GO:0005829,cytosol; GO:0008047,enzyme activator activity; GO:0008289,lipid binding; GO:0016765,transferase activity, transferring alkyl or aryl (other than methyl) groups; GO:0045542,positive regulation of cholesterol biosynthetic process
ENSMUSG00000003604	0.9074	0.8893	1.0466	2.2231	2.0043	1.7542	0.3758	0.4164	0.5421	0.4107	0.3973	0.5403	1.9021	1.7733	1.9461	1.7408	1.2809	0.9781	1.1809	0.9901	0.8043	0.7334	0.9812	1.3715	1.08511	2.28447e-08	3.363e-07	up	-0.112734	0.736275	0.806318	false	-0.627523	0.00436793	0.00803884	false	-0.132649	0.617735	0.657645	false	2	112323309	112464918	+	protein_coding	Aven	apoptosis%2C caspase activation inhibitor [Source:MGI Symbol%3BAcc:MGI:1921518]	--	GO:0003674,molecular_function; GO:0006915,apoptotic process; GO:0010972,negative regulation of G2/M transition of mitotic cell cycle; GO:0016020,membrane; GO:0043066,negative regulation of apoptotic process
ENSMUSG00000003617	149.815	140.477	138.807	81.0341	85.7023	81.7373	207.238	213.612	205.695	186.037	185.609	180.438	40.6069	36.2343	38.7716	27.2855	29.3309	31.9614	93.8319	98.458	97.5456	17.9134	17.887	17.4373	-0.774445	1.36864e-20	1.10184e-18	false	-0.311041	1.98699e-05	9.33861e-05	false	-0.519327	1.39024e-06	4.34815e-06	false	-2.62695	0	0	down	3	20011218	20063309	+	protein_coding	Cp	ceruloplasmin [Source:MGI Symbol%3BAcc:MGI:88476]	K13624 Cp, D3Ertd555, D3Ertd555e; ceruloplasmin	GO:0004322,ferroxidase activity; GO:0005507,copper ion binding; GO:0005576,extracellular region; GO:0005615,extracellular space; GO:0005886,plasma membrane; GO:0006811,ion transport; GO:0006825,copper ion transport; GO:0006826,iron ion transport; GO:0006879,cellular iron ion homeostasis; GO:0016491,oxidoreductase activity; GO:0046658,anchored component of plasma membrane; GO:0046688,response to c…
ENSMUSG00000003623	13.024	12.7029	13.0937	10.9569	11.7741	11.9272	11.0856	12.3443	12.537	13.542	14.0103	12.0679	8.3334	7.1773	7.5733	3.8113	5.1763	5.3899	11.2528	12.5151	13.326	4.3698	3.9616	3.3813	-0.149594	0.117299	0.212567	false	0.0102642	0.920916	0.946718	false	-0.817552	1.01745e-07	3.63553e-07	false	-1.84439	4.90158e-52	7.81635e-51	down	5	9016033	9047324	-	protein_coding	Crot	carnitine O-octanoyltransferase [Source:MGI Symbol%3BAcc:MGI:1921364]	K05940 Crot, 1200003H03Rik; carnitine O-octanoyltransferase	GO:0005739,mitochondrion; GO:0005777,peroxisome; GO:0006091,generation of precursor metabolites and energy; GO:0006629,lipid metabolic process; GO:0006631,fatty acid metabolic process; GO:0006635,fatty acid beta-oxidation; GO:0008458,carnitine O-octanoyltransferase activity; GO:0009437,carnitine metabolic process; GO:0015908,fatty acid transport; GO:0015936,coenzyme A metabolic process; GO:001674…
ENSMUSG00000003660	31.841	29.901	21.6132	48.2335	49.6136	48.5087	29.9727	29.6837	27.7038	35.2875	34.4036	35.4887	26.7335	20.9388	25.4389	56.2534	57.3423	58.3447	34.7658	32.1703	33.7366	41.9699	43.1394	40.5189	0.825257	1.22061e-08	1.88071e-07	false	0.139742	0.0819057	0.138416	false	1.10003	1.54476e-23	2.57803e-22	up	0.137515	0.0529177	0.0685177	false	2	127050306	127082371	+	protein_coding	Snrnp200	small nuclear ribonucleoprotein 200 (U5) [Source:MGI Symbol%3BAcc:MGI:2444401]	K12854 Snrnp200, A330064G03Rik, Ascc, Ascc3l1, BC011390, HELI, HELIC2, U5-200-KD, U5-200KD; small nuclear ribonucleoprotein 200 (U5)	GO:0000166,nucleotide binding; GO:0000388,spliceosome conformational change to release U4 (or U4atac) and U1 (or U11); GO:0000398,mRNA splicing, via spliceosome; GO:0003676,nucleic acid binding; GO:0003723,RNA binding; GO:0003724,RNA helicase activity; GO:0004386,helicase activity; GO:0005524,ATP binding; GO:0005634,nucleus; GO:0005654,nucleoplasm; GO:0005681,spliceosomal complex; GO:0005682,U5 s…
ENSMUSG00000003665	0.9917	0.8054	0.2747	0.9276	1.0786	0.7988	0.3656	0.3687	0.2125	0.3157	0.3234	0.3295	0.7945	0.2549	0.3741	0.2823	0.3575	0.4174	0.5824	0.3186	0.5204	0.444	0.4784	0.6675	0.452559	0.236297	0.364127	false	-0.0931654	0.819859	0.872925	false	-0.555241	0.194885	0.251346	false	-0.0204552	0.953174	0.959263	false	17	18063585	18075467	-	protein_coding	Has1	hyaluronan synthase 1 [Source:MGI Symbol%3BAcc:MGI:106590]	K00752 Has1, HAS; hyaluronan synthase 1	GO:0005737,cytoplasm; GO:0005887,integral component of plasma membrane; GO:0010764,negative regulation of fibroblast migration; GO:0016020,membrane; GO:0016021,integral component of membrane; GO:0016740,transferase activity; GO:0016757,transferase activity, transferring glycosyl groups; GO:0030213,hyaluronan biosynthetic process; GO:0036120,cellular response to platelet-derived growth factor stim…
ENSMUSG00000003680	5.7479	5.5833	6.9369	6.6946	5.5964	6.574	1.2033	1.601	0.9007	1.9901	2.6559	2.2313	1.9914	2.2383	1.8702	3.9127	2.9423	2.6077	1.9347	1.9968	2.2817	8.2705	8.3604	8.639	0.0595646	0.663548	0.767181	false	0.764475	0.000327192	0.00116657	false	0.493107	0.00964699	0.0167046	false	1.84285	2.53192e-51	3.94539e-50	up	19	8751851	8763781	-	protein_coding	Taf6l	TATA-box binding protein associated factor 6 like [Source:MGI Symbol%3BAcc:MGI:2444957]	K03131 Taf6l, 2810417N14Rik, BB223262, C530024J06Rik, PAF, Paf65a; TATA-box binding protein associated factor 6 like	GO:0000124,SAGA complex; GO:0003713,transcription coactivator activity; GO:0005634,nucleus; GO:0005654,nucleoplasm; GO:0005669,transcription factor TFIID complex; GO:0006352,DNA-templated transcription, initiation; GO:0006355,regulation of transcription, DNA-templated; GO:0006357,regulation of transcription by RNA polymerase II; GO:0006367,transcription initiation from RNA polymerase II promoter;…
ENSMUSG00000003721	47.7023	45.2668	54.0347	42.5549	42.3992	42.2231	69.8246	74.9833	76.0656	87.1335	75.419	73.5311	71.0393	72.6099	80.6479	73.6859	82.6333	93.0399	59.8857	67.2219	70.6618	44.1095	44.4571	39.993	-0.195025	0.0492911	0.106972	false	-0.03232	0.731902	0.802426	false	0.0173809	0.885373	0.907333	false	-0.803457	1.08214e-18	5.11324e-18	false	1	121232082	121260318	-	protein_coding	Insig2	insulin induced gene 2 [Source:MGI Symbol%3BAcc:MGI:1920249]	--	GO:0005515,protein binding; GO:0005783,endoplasmic reticulum; GO:0006629,lipid metabolic process; GO:0006641,triglyceride metabolic process; GO:0006695,cholesterol biosynthetic process; GO:0006991,response to sterol depletion; GO:0008134,transcription factor binding; GO:0008142,oxysterol binding; GO:0008202,steroid metabolic process; GO:0008203,cholesterol metabolic process; GO:0008289,lipid bind…
ENSMUSG00000003731	30.5278	28.8136	24.192	39.6539	39.4046	41.0515	30.4691	28.0728	25.3334	43.8271	43.0769	45.4496	22.2533	18.9561	23.5837	49.8154	50.4885	49.7542	28.6144	28.3719	28.9665	39.2038	41.4284	40.1492	0.537345	1.7183e-06	1.60504e-05	false	0.530395	3.88313e-09	3.75398e-08	false	1.07724	5.6506e-24	9.80179e-23	up	0.308526	5.20837e-06	1.06942e-05	false	4	129537773	129566560	-	protein_coding	Kpna6	karyopherin (importin) alpha 6 [Source:MGI Symbol%3BAcc:MGI:1100836]	K15042 Kpna6, I, IPOA7, Kpna5, NP, NPI-2; karyopherin (importin) alpha 6	GO:0005515,protein binding; GO:0005634,nucleus; GO:0005654,nucleoplasm; GO:0005737,cytoplasm; GO:0006606,protein import into nucleus; GO:0006607,NLS-bearing protein import into nucleus; GO:0008139,nuclear localization sequence binding; GO:0015031,protein transport; GO:0019079,viral genome replication; GO:0030682,evasion or tolerance of host defense response; GO:0045944,positive regulation of tran…
ENSMUSG00000003746	1.6494	1.8619	1.5157	2.311	2.1699	1.9166	1.712	2.3004	2.1195	2.8092	3.1622	2.5094	1.3395	1.1461	1.4197	0.7645	1.1548	1.2584	2.279	2.7214	2.8736	2.1684	1.9257	1.753	0.361603	0.0141828	0.0389196	false	0.337981	0.0198274	0.0419897	false	-0.431017	0.035011	0.0541538	false	-0.610734	1.24103e-05	2.4554e-05	false	10	53780881	53952705	-	protein_coding	Man1a	mannosidase 1%2C alpha [Source:MGI Symbol%3BAcc:MGI:104677]	K01230 Man1a, Man1a1, PC, PCR1; mannosidase 1, alpha	GO:0000139,Golgi membrane; GO:0003824,catalytic activity; GO:0004571,mannosyl-oligosaccharide 1,2-alpha-mannosidase activity; GO:0005509,calcium ion binding; GO:0005783,endoplasmic reticulum; GO:0005793,endoplasmic reticulum-Golgi intermediate compartment; GO:0005794,Golgi apparatus; GO:0005829,cytosol; GO:0006491,N-glycan processing; GO:0008152,metabolic process; GO:0016020,membrane; GO:0016021,…
ENSMUSG00000003752	0.4565	0.6557	0.5411	0.6829	0.5134	1.0296	0.6142	0.5404	0.5558	0.7341	0.7188	0.8347	0.8829	1.0569	0.7057	1.5529	1.4334	1.4942	0.8298	0.8715	1.0537	3.2532	2.8629	2.8866	0.442909	0.1549	0.263981	false	0.292043	0.26748	0.367255	false	0.619177	0.00665674	0.0118896	false	1.52833	5.80797e-18	2.65084e-17	up	7	26906597	26928086	-	protein_coding	Itpkc	inositol 1%2C4%2C5-trisphosphate 3-kinase C [Source:MGI Symbol%3BAcc:MGI:2442554]	K00911 Itpkc, 9130023N17Rik, IP3K_C; inositol 1,4,5-trisphosphate 3-kinase C	GO:0000166,nucleotide binding; GO:0000828,inositol hexakisphosphate kinase activity; GO:0005515,protein binding; GO:0005516,calmodulin binding; GO:0005524,ATP binding; GO:0005634,nucleus; GO:0005737,cytoplasm; GO:0008440,inositol-1,4,5-trisphosphate 3-kinase activity; GO:0016301,kinase activity; GO:0016310,phosphorylation; GO:0016607,nuclear speck; GO:0016740,transferase activity; GO:0032958,inos…
ENSMUSG00000003762	0.689	0.7548	0.821	0.4689	0.456	0.5865	0.4996	0.4047	0.3337	0.286	0.5754	0.3653	0.7925	0.5155	0.5738	0.4368	0.2692	0.2427	0.4501	0.4432	0.3656	0.5438	0.5543	0.8257	-0.569739	0.0241888	0.0604768	false	-0.144371	0.680176	0.759929	false	-1.12077	0.000916203	0.00189642	down	0.426317	0.154259	0.186072	false	7	26932448	26957375	+	protein_coding	Coq8b	coenzyme Q8B [Source:MGI Symbol%3BAcc:MGI:1924139]	K08869 Coq8b, 0610012P18Rik, Adck, Adck4; coenzyme Q8B	GO:0000166,nucleotide binding; GO:0005524,ATP binding; GO:0005737,cytoplasm; GO:0005739,mitochondrion; GO:0005886,plasma membrane; GO:0006744,ubiquinone biosynthetic process; GO:0016020,membrane; GO:0016021,integral component of membrane; GO:0016301,kinase activity; GO:0016740,transferase activity; GO:0021692,cerebellar Purkinje cell layer morphogenesis; GO:0031314,extrinsic component of mitochon…
ENSMUSG00000003778	7.5743	7.7403	6.5359	8.6331	9.0727	8.282	8.7305	8.3708	8.2126	6.9272	6.7053	7.2917	2.9482	2.6754	3.1406	4.7562	4.8982	4.5503	8.771	8.5659	8.6593	6.1876	6.2357	6.9178	0.263963	0.0164605	0.0440826	false	-0.402595	1.1317e-05	5.63727e-05	false	0.561231	4.28043e-06	1.25976e-05	false	-0.609286	3.17873e-13	1.09967e-12	false	18	34731668	34757654	-	protein_coding	Brd8	bromodomain containing 8 [Source:MGI Symbol%3BAcc:MGI:1925906]	K11321 Brd8, 2610007E11Rik, 4432404P07Rik, S, SMAP, p12; bromodomain containing 8	GO:0000812,Swr1 complex; GO:0005634,nucleus; GO:0005654,nucleoplasm; GO:0005739,mitochondrion; GO:0006325,chromatin organization; GO:0016573,histone acetylation; GO:0030374,nuclear receptor transcription coactivator activity; GO:0035267,NuA4 histone acetyltransferase complex; GO:0040008,regulation of growth; GO:0043967,histone H4 acetylation; GO:0043968,histone H2A acetylation; GO:0045944,positiv…
ENSMUSG00000003779	18.8833	18.7993	17.2269	16.6657	17.9745	17.9579	13.7062	12.2477	12.0182	7.4836	9.1608	10.7543	3.696	3.7967	3.9363	4.7169	4.0706	4.4967	22.2537	21.1024	19.057	9.4197	10.477	9.9913	-0.0480653	0.629223	0.74032	false	-0.598588	3.60867e-06	1.99071e-05	false	0.0794375	0.592783	0.657896	false	-1.24475	1.89739e-38	1.99421e-37	down	18	34757666	34766330	+	protein_coding	Kif20a	kinesin family member 20A [Source:MGI Symbol%3BAcc:MGI:1201682]	K10402 Kif20a, AA415432, Rab6, Rab6kifl; kinesin family member 20A	GO:0000166,nucleotide binding; GO:0000281,mitotic cytokinesis; GO:0001578,microtubule bundle formation; GO:0003777,microtubule motor activity; GO:0005524,ATP binding; GO:0005634,nucleus; GO:0005654,nucleoplasm; GO:0005737,cytoplasm; GO:0005794,Golgi apparatus; GO:0005819,spindle; GO:0005856,cytoskeleton; GO:0005871,kinesin complex; GO:0005874,microtubule; GO:0007018,microtubule-based movement; GO…
ENSMUSG00000003808	9.5572	11.0981	12.4132	15.5977	14.644	15.7226	7.4923	7.7223	8.1403	10.0203	11.1395	9.1745	17.9028	14.6696	17.4658	36.3652	29.8281	30.8169	12.4983	12.3318	12.0674	23.7428	25.2184	24.822	0.488721	5.96479e-05	0.000367367	false	0.247688	0.0282545	0.056676	false	0.819763	1.14417e-11	6.30999e-11	false	0.81733	2.24834e-24	1.38514e-23	false	8	85583618	85595886	+	protein_coding	Farsa	phenylalanyl-tRNA synthetase%2C alpha subunit [Source:MGI Symbol%3BAcc:MGI:1913840]	K01889 Farsa, 0610012A19Rik, F, Farsla, pheRS; phenylalanyl-tRNA synthetase, alpha subunit	GO:0000049,tRNA binding; GO:0000166,nucleotide binding; GO:0004812,aminoacyl-tRNA ligase activity; GO:0004826,phenylalanine-tRNA ligase activity; GO:0005524,ATP binding; GO:0005737,cytoplasm; GO:0005829,cytosol; GO:0006412,translation; GO:0006432,phenylalanyl-tRNA aminoacylation; GO:0009328,phenylalanine-tRNA ligase complex; GO:0016874,ligase activity; GO:0043039,tRNA aminoacylation; GO:0051290,p…
ENSMUSG00000003809	9.2195	10.318	11.8729	9.0886	8.6869	9.0122	6.9691	6.1787	7.9578	6.9816	6.6631	8.1095	7.2772	5.9804	6.0522	6.0003	4.0857	4.1942	8.5987	7.5678	6.8304	3.2256	2.8636	3.1562	-0.216232	0.103682	0.19248	false	-0.0843653	0.562037	0.660622	false	-0.571912	0.00159647	0.00317677	false	-1.49707	2.92935e-23	1.70712e-22	down	8	85613022	85620550	-	protein_coding	Gcdh	glutaryl-Coenzyme A dehydrogenase [Source:MGI Symbol%3BAcc:MGI:104541]	K00252 Gcdh, 9030411L18, AI266902, D17825, GCD; glutaryl-Coenzyme A dehydrogenase	GO:0000062,fatty-acyl-CoA binding; GO:0003995,acyl-CoA dehydrogenase activity; GO:0004361,glutaryl-CoA dehydrogenase activity; GO:0005739,mitochondrion; GO:0005743,mitochondrial inner membrane; GO:0006637,acyl-CoA metabolic process; GO:0016491,oxidoreductase activity; GO:0016627,oxidoreductase activity, acting on the CH-CH group of donors; GO:0019395,fatty acid oxidation; GO:0033539,fatty acid be…
ENSMUSG00000003810	31.0096	30.9194	21.914	25.825	26.6539	26.7725	22.9675	20.5492	18.0631	21.3005	20.3151	22.3345	23.3236	20.2904	23.7346	16.3621	16.8101	14.0943	32.4721	30.0565	29.167	11.0222	11.7432	13.0322	-0.0681213	0.632883	0.742846	false	-0.0728409	0.467886	0.571976	false	-0.646227	1.03926e-08	4.10273e-08	false	-1.53971	8.90975e-71	2.40547e-69	down	4	116163959	116321380	-	protein_coding	Mast2	microtubule associated serine/threonine kinase 2 [Source:MGI Symbol%3BAcc:MGI:894676]	K08789 Mast2, MAST205, Mts, Mtssk; microtubule associated serine/threonine kinase 2	GO:0000166,nucleotide binding; GO:0000287,magnesium ion binding; GO:0004672,protein kinase activity; GO:0004674,protein serine/threonine kinase activity; GO:0005515,protein binding; GO:0005524,ATP binding; GO:0005737,cytoplasm; GO:0005856,cytoskeleton; GO:0006468,protein phosphorylation; GO:0007010,cytoskeleton organization; GO:0008017,microtubule binding; GO:0015630,microtubule cytoskeleton; GO:…
ENSMUSG00000003813	23.4504	25.5497	28.4127	24.7112	24.0039	23.3777	18.6082	13.6909	15.9348	23.1803	27.9163	26.5129	15.9488	14.9722	16.8031	27.5001	21.6373	20.719	18.4014	16.9795	16.9522	10.3191	11.6292	12.964	-0.0889979	0.41505	0.553157	false	0.557779	5.25808e-06	2.80931e-05	false	0.412526	0.00221167	0.00429843	false	-0.767058	5.97635e-12	1.91585e-11	false	8	85560648	85567294	-	protein_coding	Rad23a	RAD23 homolog A%2C nucleotide excision repair protein [Source:MGI Symbol%3BAcc:MGI:105126]	K10839 Rad23a, 2310040P19Rik, AL024030, HR23A, mHR23A; RAD23 homolog A, nucleotide excision repair protein	GO:0000502,proteasome complex; GO:0003684,damaged DNA binding; GO:0005634,nucleus; GO:0005654,nucleoplasm; GO:0005737,cytoplasm; GO:0005829,cytosol; GO:0006281,DNA repair; GO:0006289,nucleotide-excision repair; GO:0006974,cellular response to DNA damage stimulus; GO:0019900,kinase binding; GO:0031593,polyubiquitin modification-dependent protein binding; GO:0031648,protein destabilization; GO:0032…
ENSMUSG00000003814	180.571	183.816	219.519	192.232	179.097	186.914	258.894	228.339	254.492	138.97	147.948	161.872	690.193	668.111	703.135	254.117	214.131	185.699	284.521	268.877	254.323	204.569	207.222	234.445	-0.0507825	0.626427	0.738244	false	-0.852898	1.5227e-21	6.87482e-20	false	-1.79452	6.4819e-51	7.134e-49	down	-0.504389	2.45977e-10	7.10665e-10	false	8	85568479	85573563	-	protein_coding	Calr	calreticulin [Source:MGI Symbol%3BAcc:MGI:88252]	K08057 Calr, CR, CRT, Calregulin; calreticulin	GO:0000122,negative regulation of transcription by RNA polymerase II; GO:0001669,acrosomal vesicle; GO:0002502,peptide antigen assembly with MHC class I protein complex; GO:0003729,mRNA binding; GO:0005178,integrin binding; GO:0005506,iron ion binding; GO:0005509,calcium ion binding; GO:0005515,protein binding; GO:0005576,extracellular region; GO:0005615,extracellular space; GO:0005634,nucleus; G…
ENSMUSG00000003847	57.2351	53.1644	26.4706	44.5359	51.8231	46.5969	32.6563	39.4994	26.693	45.3998	41.4597	38.3562	18.3272	15.6799	17.6474	20.9492	25.6362	25.7786	24.4315	25.084	28.7202	50.2945	50.0709	42.6018	0.0752255	0.82712	0.886838	false	0.212691	0.0812265	0.137487	false	0.352407	0.00299299	0.00565594	false	0.687952	9.46466e-13	3.1851e-12	false	8	108020102	108106149	+	protein_coding	Nfat5	nuclear factor of activated T cells 5 [Source:MGI Symbol%3BAcc:MGI:1859333]	K17335 Nfat5, AI225870, B130038B15Rik, CAG-8, CAG80, NFATL1, OR, OREBP, Ton, TonEBP, mKIAA0827, nfa, nfatz; nuclear factor of activated T cells 5	GO:0000978,RNA polymerase II proximal promoter sequence-specific DNA binding; GO:0000981,DNA-binding transcription factor activity, RNA polymerase II-specific; GO:0001228,DNA-binding transcription activator activity, RNA polymerase II-specific; GO:0001816,cytokine production; GO:0003677,DNA binding; GO:0003700,DNA-binding transcription factor activity; GO:0005634,nucleus; GO:0005654,nucleoplasm; …
ENSMUSG00000003848	14.3694	13.8177	17.4749	18.1674	17.284	16.788	13.2332	10.6159	12.0065	9.329	8.818	12.5601	15.6514	17.5933	16.5342	40.1495	30.3127	24.1073	14.0895	12.4859	9.887	19.4818	20.6458	26.7322	0.207835	0.0868234	0.167419	false	-0.350297	0.0131639	0.0294971	false	0.784868	1.07352e-06	3.41021e-06	false	0.691296	1.60287e-06	3.45649e-06	false	8	108139118	108151683	-	protein_coding	Nob1	NIN1/RPN12 binding protein 1 homolog [Source:MGI Symbol%3BAcc:MGI:1914869]	K11883 Nob1, 1700021I09Rik, ART, ART-4, No, Nob1p, Psmd8, Psmd8bp1; NIN1/RPN12 binding protein 1 homolog	GO:0000469,cleavage involved in rRNA processing; GO:0004518,nuclease activity; GO:0004519,endonuclease activity; GO:0004521,endoribonuclease activity; GO:0005634,nucleus; GO:0005730,nucleolus; GO:0005737,cytoplasm; GO:0007601,visual perception; GO:0016787,hydrolase activity; GO:0030490,maturation of SSU-rRNA; GO:0030688,preribosome, small subunit precursor; GO:0042274,ribosomal small subunit biog…
ENSMUSG00000003849	225.043	231.916	255.366	248.017	247.083	255.135	116.947	126.847	135.736	198.642	207.307	182.761	95.6897	92.3693	96.1439	76.019	74.4271	86.3687	221.16	214.91	240.858	59.3776	58.0797	54.5608	0.0887691	0.312746	0.448956	false	0.504096	4.22789e-08	3.40693e-07	false	-0.399367	0.000279115	0.000624073	false	-2.15837	1.93084e-154	2.63623e-152	down	8	108114857	108129838	-	protein_coding	Nqo1	NAD(P)H dehydrogenase%2C quinone 1 [Source:MGI Symbol%3BAcc:MGI:103187]	K00355 Nqo1, AV001255, Di, Dia4, Dtd, NM, NQ, Nmo-1, Nmo1, Nmor1, Ox, Ox-, Ox-1, Ox1, QR, Qr1; NAD(P)H dehydrogenase, quinone 1	GO:0003955,NAD(P)H dehydrogenase (quinone) activity; GO:0004784,superoxide dismutase activity; GO:0005737,cytoplasm; GO:0005829,cytosol; GO:0006116,NADH oxidation; GO:0006801,superoxide metabolic process; GO:0006979,response to oxidative stress; GO:0009410,response to xenobiotic stimulus; GO:0014075,response to amine; GO:0016491,oxidoreductase activity; GO:0030425,dendrite; GO:0042802,identical p…
ENSMUSG00000003863	0.5018	0.5264	0.6694	0.3611	0.2664	0.2671	0.274	0.1883	0.2217	0.0578	0.1924	0.1187	0.1818	0.1458	0.1328	0.1755	0.1481	0.2164	0.1851	0.1239	0.1723	0.3918	0.3328	0.4117	-0.913666	0.000740166	0.00327182	false	-1.02419	0.0240413	0.0495138	down	0.0933658	0.827352	0.861004	false	1.05878	0.00214968	0.00333526	up	7	44988546	45016443	-	protein_coding	Ppfia3	protein tyrosine phosphatase%2C receptor type%2C f polypeptide (PTPRF)%2C interacting protein (liprin)%2C alpha 3 [Source:MGI Symbol%3BAcc:MGI:1924037]	--	GO:0001669,acrosomal vesicle; GO:0003674,molecular_function; GO:0005737,cytoplasm; GO:0007269,neurotransmitter secretion; GO:0016079,synaptic vesicle exocytosis; GO:0016081,synaptic vesicle docking; GO:0031410,cytoplasmic vesicle; GO:0045202,synapse; GO:0048172,regulation of short-term neuronal synaptic plasticity; GO:0048786,presynaptic active zone; GO:0050808,synapse organization; GO:0098831,pr…
ENSMUSG00000003865	21.6032	19.4771	19.7283	27.5306	23.4629	27.316	20.193	18.0143	18.883	28.2947	29.5436	32.2414	12.1799	9.4636	11.2932	9.5527	7.6303	7.8019	21.7574	19.0069	18.8386	6.1751	5.6357	6.2476	0.378327	0.000423179	0.00202488	false	0.52997	1.37272e-08	1.20038e-07	false	-0.533555	9.5364e-05	0.000229719	false	-1.90491	3.05899e-81	1.03428e-79	down	7	45084268	45106043	+	protein_coding	Gys1	glycogen synthase 1%2C muscle [Source:MGI Symbol%3BAcc:MGI:101805]	K00693 Gys1, Gys, Gys3, MG, MGS; glycogen synthase 1, muscle	GO:0003824,catalytic activity; GO:0004373,glycogen (starch) synthase activity; GO:0005515,protein binding; GO:0005536,glucose binding; GO:0005737,cytoplasm; GO:0005977,glycogen metabolic process; GO:0005978,glycogen biosynthetic process; GO:0007507,heart development; GO:0008152,metabolic process; GO:0016234,inclusion body; GO:0016740,transferase activity; GO:0016757,transferase activity, transfer…
ENSMUSG00000003868	20.5272	22.1709	26.1604	35.102	30.0175	32.4118	21.5875	19.0668	22.2082	24.9292	28.4348	31.6577	36.3034	36.2747	37.5341	47.14	36.3552	31.8423	28.1477	27.6164	24.6702	16.194	17.0101	19.8865	0.515821	2.85454e-05	0.000191109	false	0.30727	0.00605153	0.0150514	false	-0.0718994	0.603923	0.667789	false	-0.782494	5.40498e-14	1.97315e-13	false	7	45071184	45087520	-	protein_coding	Ruvbl2	RuvB-like protein 2 [Source:MGI Symbol%3BAcc:MGI:1342299]	K11338 Ruvbl2, mp4, mp47, p4, p47; RuvB-like protein 2	GO:0000166,nucleotide binding; GO:0000492,box C/D snoRNP assembly; GO:0000791,euchromatin; GO:0000812,Swr1 complex; GO:0000978,RNA polymerase II proximal promoter sequence-specific DNA binding; GO:0000979,RNA polymerase II core promoter sequence-specific DNA binding; GO:0001094,TFIID-class transcription factor complex binding; GO:0003678,DNA helicase activity; GO:0003714,transcription corepressor…
ENSMUSG00000003873	26.6446	24.0772	39.5776	31.3576	26.9515	30.5809	15.5389	12.7978	12.5082	14.7341	17.0575	16.7253	31.3931	34.8592	32.9855	34.6224	25.5191	21.651	17.8828	19.9828	16.6867	32.8738	32.5822	39.5449	-0.00860953	0.96158	0.975669	false	0.120155	0.367584	0.474124	false	-0.41928	0.00873896	0.0152669	false	0.761079	8.7234e-11	2.59943e-10	false	7	45111121	45116322	-	protein_coding	Bax	BCL2-associated X protein [Source:MGI Symbol%3BAcc:MGI:99702]	K02159 Bax; BCL2-associated X protein	GO:0001541,ovarian follicle development; GO:0001764,neuron migration; GO:0001776,leukocyte homeostasis; GO:0001777,T cell homeostatic proliferation; GO:0001782,B cell homeostasis; GO:0001783,B cell apoptotic process; GO:0001822,kidney development; GO:0001836,release of cytochrome c from mitochondria; GO:0001844,protein insertion into mitochondrial membrane involved in apoptotic signaling pathway;…
ENSMUSG00000003923	9.0218	8.2639	10.2248	10.0732	9.5085	10.3343	5.0818	6.1266	7.5219	7.6235	9.7576	7.6665	5.6078	6.3452	6.6053	14.1691	15.0744	17.4886	7.2991	7.4205	7.8916	16.5037	16.3487	15.1488	0.134481	0.258747	0.389845	false	0.288434	0.0544838	0.0985771	false	1.19523	3.47557e-18	3.51606e-17	up	0.904402	2.90663e-21	1.55194e-20	false	10	71061294	71074110	-	protein_coding	Tfam	transcription factor A%2C mitochondrial [Source:MGI Symbol%3BAcc:MGI:107810]	K11830 Tfam, AI661103, Hmgt, Hmgts, mtTF, mtTFA, tsHM, tsHMG; transcription factor A, mitochondrial	GO:0000976,transcription regulatory region sequence-specific DNA binding; GO:0001018,mitochondrial promoter sequence-specific DNA binding; GO:0001223,transcription coactivator binding; GO:0003677,DNA binding; GO:0003682,chromatin binding; GO:0005634,nucleus; GO:0005739,mitochondrion; GO:0005759,mitochondrial matrix; GO:0006390,mitochondrial transcription; GO:0006391,transcription initiation from …
ENSMUSG00000003929	3.2487	2.79	2.8131	4.2007	4.7141	4.1132	4.8313	5.4327	4.9247	7.6884	7.1781	7.1225	1.3392	1.4333	1.3475	8.0034	11.0669	13.0103	3.0484	3.3069	3.5815	11.1415	10.9007	8.9783	0.57186	1.51809e-05	0.000109366	false	0.40559	0.0001885	0.000713433	false	2.82508	1.12403e-55	1.72898e-53	up	1.46123	1.4987e-33	1.32136e-32	up	17	33548316	33577852	-	protein_coding	Zfp81	zinc finger protein 81 [Source:MGI Symbol%3BAcc:MGI:1890752]	K09228 Zfp81, AA409460, AA409461, C330034P10Rik, D330034E10Rik, Hszfp, Hszfp36, KRAB, KRAB13, Zfp7, Zfp78; zinc finger protein 81	GO:0000122,negative regulation of transcription by RNA polymerase II; GO:0000977,RNA polymerase II regulatory region sequence-specific DNA binding; GO:0000981,DNA-binding transcription factor activity, RNA polymerase II-specific; GO:0001227,DNA-binding transcription repressor activity, RNA polymerase II-specific; GO:0006357,regulation of transcription by RNA polymerase II
ENSMUSG00000003934	0.0722	0.0726	0	0.128	0.0174	0.0174	0.0179	0	0	0	0.0367	0.0173	0.0376	0.0362	0.0366	0.0348	0.035	0.0741	0.2021	0.0362	0.0389	0.7742	0.5689	0.6688	NA	NA	NA	NA	NA	NA	NA	NA	NA	NA	NA	NA	2.67291	5.24447e-06	1.07637e-05	up	11	69444918	69451031	-	protein_coding	Efnb3	ephrin B3 [Source:MGI Symbol%3BAcc:MGI:109196]	K05463 Efnb3, EFL-, EFL-6, ELF-, ELF-3, Elk-, Elk-L3, Ep, Epl8, LERK, LERK-8, NLER, NLERK-2; ephrin B3	GO:0005515,protein binding; GO:0005886,plasma membrane; GO:0007275,multicellular organism development; GO:0007399,nervous system development; GO:0007411,axon guidance; GO:0007628,adult walking behavior; GO:0016020,membrane; GO:0016021,integral component of membrane; GO:0016198,axon choice point recognition; GO:0030154,cell differentiation; GO:0031295,T cell costimulation; GO:0046875,ephrin recept…
ENSMUSG00000003948	10.2826	9.1287	11.3007	10.3057	10.7788	10.6522	14.4884	13.9064	16.8143	13.686	13.6921	13.9054	12.3961	12.5917	12.385	4.3823	4.7444	4.9207	22.8269	22.3157	20.338	8.0021	7.8467	7.5956	0.0611431	0.610013	0.724889	false	-0.259809	0.0161239	0.0351884	false	-1.54906	9.86381e-32	3.06402e-30	down	-1.66398	1.73139e-67	4.28692e-66	down	11	90140282	90169415	+	protein_coding	Mmd	monocyte to macrophage differentiation-associated [Source:MGI Symbol%3BAcc:MGI:1914718]	K11064 Mmd, 1200017E07Rik, 1810073C06Rik, AA690185; monocyte to macrophage differentiation-associated	GO:0004672,protein kinase activity; GO:0005794,Golgi apparatus; GO:0032880,regulation of protein localization; GO:0045666,positive regulation of neuron differentiation; GO:0045860,positive regulation of protein kinase activity
ENSMUSG00000003949	0.043	0	0.105	0.1394	0.2321	0.1579	0.0341	0.0089	0.0423	0.1793	0.1312	0.0413	0.0537	0.0603	0.0436	0.4316	0.3585	0.5557	0.1225	0.0517	0	0.6863	0.411	0.5576	1.84262	0.00985517	0.0287791	up	NA	NA	NA	NA	2.95449	1.60786e-09	7.01555e-09	up	3.06365	0.00344375	0.0052243	up	11	90227362	90281721	-	protein_coding	Hlf	hepatic leukemia factor [Source:MGI Symbol%3BAcc:MGI:96108]	K09057 Hlf, E230015K02Rik; hepatic leukemia factor	GO:0000978,RNA polymerase II proximal promoter sequence-specific DNA binding; GO:0000981,DNA-binding transcription factor activity, RNA polymerase II-specific; GO:0001228,DNA-binding transcription activator activity, RNA polymerase II-specific; GO:0003677,DNA binding; GO:0003700,DNA-binding transcription factor activity; GO:0005634,nucleus; GO:0005654,nucleoplasm; GO:0006355,regulation of transcr…
ENSMUSG00000003955	121.715	111.503	181.042	111.077	87.9546	108.829	194.239	198.439	243.28	192.843	216.711	187.296	315.244	355.956	315.531	159.245	134.082	150.452	173.144	173.805	181.194	46.1185	45.6349	43.8256	-0.413973	0.0208031	0.0534434	false	-0.221144	0.0372447	0.0715773	false	-1.29237	5.73867e-28	1.32487e-26	down	-2.14378	7.42514e-151	9.67698e-149	down	16	35864131	35891964	-	protein_coding	Fam162a	family with sequence similarity 162%2C member A [Source:MGI Symbol%3BAcc:MGI:1917436]	--	GO:0003674,molecular_function; GO:0005739,mitochondrion; GO:0005829,cytosol; GO:0006915,apoptotic process; GO:0006919,activation of cysteine-type endopeptidase activity involved in apoptotic process; GO:0016020,membrane; GO:0016021,integral component of membrane; GO:0043065,positive regulation of apoptotic process; GO:0051402,neuron apoptotic process; GO:0071456,cellular response to hypoxia; GO:0…
ENSMUSG00000003970	382.752	400.254	554.816	501.61	392.094	420.092	355.918	273.886	341.689	293.751	359.329	307.291	1462.26	1791.18	1474.52	1078.44	676.725	660.487	501.031	471.139	492.201	417.877	419.029	452.066	-0.0119073	0.93904	0.960842	false	-0.145216	0.180905	0.266059	false	-1.11211	3.80044e-11	1.97961e-10	down	-0.366513	5.82554e-08	1.42371e-07	false	15	76788278	76790514	+	protein_coding	Rpl8	ribosomal protein L8 [Source:MGI Symbol%3BAcc:MGI:1350927]	K02938 Rpl8; ribosomal protein L8	GO:0002181,cytoplasmic translation; GO:0003723,RNA binding; GO:0003735,structural constituent of ribosome; GO:0005515,protein binding; GO:0005737,cytoplasm; GO:0005840,ribosome; GO:0006412,translation; GO:0014069,postsynaptic density; GO:0015934,large ribosomal subunit; GO:0019843,rRNA binding; GO:0022625,cytosolic large ribosomal subunit; GO:0042788,polysomal ribosome; GO:0045202,synapse; GO:009…
ENSMUSG00000003992	1.1439	1.1573	1.5744	0.955	0.9363	1.0917	1.7831	1.7585	1.7331	0.8431	0.7392	0.9876	0.4945	0.3894	0.5474	0.4097	0.586	0.62	0.6078	0.6706	0.7827	0.6244	0.6511	0.7405	-0.364503	0.0569584	0.120236	false	-1.16365	1.67342e-11	2.40745e-10	down	0.0416072	0.878829	0.902527	false	-0.213772	0.321921	0.364798	false	13	91608402	91851548	+	protein_coding	Ssbp2	single-stranded DNA binding protein 2 [Source:MGI Symbol%3BAcc:MGI:1914220]	--	GO:0003677,DNA binding; GO:0003697,single-stranded DNA binding; GO:0005515,protein binding; GO:0005634,nucleus; GO:0005737,cytoplasm; GO:0045944,positive regulation of transcription by RNA polymerase II
ENSMUSG00000004018	2.368	2.6891	3.1523	2.5203	2.5292	2.6346	1.5201	1.2704	1.9766	1.8781	2.5477	2.3713	1.1532	1.0418	0.9333	1.5952	1.5528	2.2371	2.1155	2.4074	3.1012	2.6174	2.7199	2.8758	-0.0823144	0.642392	0.749991	false	0.381004	0.0882643	0.147323	false	0.646677	0.0119254	0.0202758	false	-0.073921	0.694196	0.728763	false	11	26336135	26421876	+	protein_coding	Fancl	Fanconi anemia%2C complementation group L [Source:MGI Symbol%3BAcc:MGI:1914280]	K10606 Fancl, 2010322C19Rik, AW554273, B230118H11Rik, P, Phf, Phf9, Pog, gcd; Fanconi anemia, complementation group L	GO:0004842,ubiquitin-protein transferase activity; GO:0005515,protein binding; GO:0005634,nucleus; GO:0005635,nuclear envelope; GO:0005737,cytoplasm; GO:0006281,DNA repair; GO:0006513,protein monoubiquitination; GO:0006974,cellular response to DNA damage stimulus; GO:0007276,gamete generation; GO:0016604,nuclear body; GO:0016740,transferase activity; GO:0031625,ubiquitin protein ligase binding; G…
ENSMUSG00000004032	44.0049	44.153	57.6723	35.8456	34.8826	38.7978	55.2584	59.264	68.4615	48.0361	50.7581	45.8673	68.8131	77.7291	68.9501	42.0012	42.4098	48.5571	67.2102	63.7456	66.4777	25.7406	27.5178	28.9171	-0.399024	0.00312549	0.0111615	false	-0.468484	1.38908e-05	6.76578e-05	false	-0.83522	3.23205e-11	1.69879e-10	false	-1.44718	4.57669e-58	8.72493e-57	down	3	107803137	107806002	+	protein_coding	Gstm5	glutathione S-transferase%2C mu 5 [Source:MGI Symbol%3BAcc:MGI:1309466]	K00799 Gstm5; glutathione S-transferase, mu 5	GO:0004364,glutathione transferase activity; GO:0005515,protein binding; GO:0005737,cytoplasm; GO:0005829,cytosol; GO:0006749,glutathione metabolic process; GO:0016740,transferase activity; GO:0018916,nitrobenzene metabolic process; GO:0019899,enzyme binding; GO:0035686,sperm fibrous sheath; GO:0042178,xenobiotic catabolic process; GO:0042802,identical protein binding; GO:0042803,protein homodime…
ENSMUSG00000004035	15.6797	15.3318	19.6146	9.6712	8.0595	9.0865	22.1262	18.6183	21.8739	13.2568	14.236	18.0141	23.5415	25.2865	20.7126	12.9885	10.9946	14.0614	15.4122	15.5712	14.0685	4.3314	2.9921	4.1365	-0.903742	2.58253e-09	4.56945e-08	false	-0.587958	2.1346e-05	9.95886e-05	false	-1.00963	2.62907e-11	1.39449e-10	down	-2.15727	5.94794e-41	6.88214e-40	down	3	107833650	107839133	-	protein_coding	Gstm7	glutathione S-transferase%2C mu 7 [Source:MGI Symbol%3BAcc:MGI:1915562]	K00799 Gstm7, 0610005A07Rik, AI894236, Cd203c; glutathione S-transferase, mu 7	GO:0004364,glutathione transferase activity; GO:0004602,glutathione peroxidase activity; GO:0005102,signaling receptor binding; GO:0005504,fatty acid binding; GO:0005737,cytoplasm; GO:0005829,cytosol; GO:0006749,glutathione metabolic process; GO:0010880,regulation of release of sequestered calcium ion into cytosol by sarcoplasmic reticulum; GO:0016529,sarcoplasmic reticulum; GO:0016740,transferas…
ENSMUSG00000004040	22.4303	22.6246	21.8048	23.2116	22.6991	21.7273	22.0706	22.7071	21.741	30.3506	31.4439	30.556	10.6187	9.4296	11.213	13.5502	13.752	14.3759	16.9455	16.0327	16.4519	18.5402	18.2791	17.068	0.0303759	0.714367	0.805725	false	0.344805	9.53103e-06	4.8327e-05	false	0.280093	0.00966136	0.016725	false	-0.0573094	0.449542	0.493804	false	11	100775924	100830366	-	protein_coding	Stat3	signal transducer and activator of transcription 3 [Source:MGI Symbol%3BAcc:MGI:103038]	K04692 Stat3, 1110034C02Rik, A, AW109958, Aprf; signal transducer and activator of transcription 3	GO:0000785,chromatin; GO:0000976,transcription regulatory region sequence-specific DNA binding; GO:0000978,RNA polymerase II proximal promoter sequence-specific DNA binding; GO:0000981,DNA-binding transcription factor activity, RNA polymerase II-specific; GO:0001103,RNA polymerase II repressing transcription factor binding; GO:0001228,DNA-binding transcription activator activity, RNA polymerase I…
ENSMUSG00000004043	4.7917	5.2307	4.0697	3.8681	3.3074	3.643	1.9082	2.2104	1.9401	3.9993	4.7519	3.5407	1.7026	1.1545	1.4135	0.8163	0.6716	0.7353	3.3363	3.0187	3.3919	6.3554	5.8803	5.8193	-0.368008	0.0081798	0.0247633	false	0.891083	7.15095e-10	7.91664e-09	false	-1.07511	3.67147e-07	1.23352e-06	down	0.707987	7.19664e-11	2.15523e-10	false	11	100750177	100775995	+	protein_coding	Stat5a	signal transducer and activator of transcription 5A [Source:MGI Symbol%3BAcc:MGI:103036]	K11223 Stat5a, AA959963, STA, STAT5; signal transducer and activator of transcription 5A	GO:0000978,RNA polymerase II proximal promoter sequence-specific DNA binding; GO:0000981,DNA-binding transcription factor activity, RNA polymerase II-specific; GO:0001228,DNA-binding transcription activator activity, RNA polymerase II-specific; GO:0001553,luteinization; GO:0001779,natural killer cell differentiation; GO:0001938,positive regulation of endothelial cell proliferation; GO:0003677,DNA…
ENSMUSG00000004044	194.53	204.134	223.755	176.023	154.434	161.234	147.564	126.175	138.163	129.584	132.961	158.577	69.3487	69.9651	68.4014	65.1604	55.564	49.1078	126.463	113.237	104.987	35.7255	34.9011	42.2826	-0.326335	0.000817198	0.00354422	false	-0.0956889	0.334897	0.439987	false	-0.429246	0.000325094	0.00071957	false	-1.7928	2.16933e-74	6.28272e-73	down	11	100847559	100861713	-	protein_coding	Cavin1	caveolae associated 1 [Source:MGI Symbol%3BAcc:MGI:1277968]	K19387 Cavin1, 2310075E07Rik, AW546441, C, Cav-p60, Cavin, Pt, Ptrf, cav; caveolae associated 1	GO:0003723,RNA binding; GO:0005515,protein binding; GO:0005634,nucleus; GO:0005737,cytoplasm; GO:0005739,mitochondrion; GO:0005783,endoplasmic reticulum; GO:0005886,plasma membrane; GO:0005901,caveola; GO:0006353,DNA-templated transcription, termination; GO:0006361,transcription initiation from RNA polymerase I promoter; GO:0006363,termination of RNA polymerase I transcription; GO:0009303,rRNA tr…
ENSMUSG00000004054	8.5258	9.7684	9.5435	12.7867	11.2825	11.6788	5.6913	5.2549	4.4745	6.5587	7.3034	7.1927	6.9181	9.3335	7.0445	5.9958	4.1464	3.5818	8.1591	6.6708	6.8738	7.945	8.0586	8.8701	0.374209	0.00090016	0.00384704	false	0.321387	0.0119729	0.027134	false	-0.907044	2.36413e-06	7.19495e-06	false	0.0141477	0.902035	0.915769	false	19	5738770	5752893	+	protein_coding	Map3k11	mitogen-activated protein kinase kinase kinase 11 [Source:MGI Symbol%3BAcc:MGI:1346880]	K04419 Map3k11, 2610017K16Rik, Mlk, Mlk3, PTK1, SPRK; mitogen-activated protein kinase kinase kinase 11	GO:0000166,nucleotide binding; GO:0000187,activation of MAPK activity; GO:0004672,protein kinase activity; GO:0004674,protein serine/threonine kinase activity; GO:0004706,JUN kinase kinase kinase activity; GO:0004709,MAP kinase kinase kinase activity; GO:0005515,protein binding; GO:0005524,ATP binding; GO:0005737,cytoplasm; GO:0005813,centrosome; GO:0005856,cytoskeleton; GO:0005874,microtubule; G…
ENSMUSG00000004056	10.5287	10.4966	11.0396	9.6566	8.7677	9.6473	9.1206	7.6843	7.8021	8.8809	9.4819	8.9007	8.5656	6.9046	7.3636	4.899	4.3744	4.3057	8.7162	6.903	7.9311	4.0426	3.8667	4.3781	-0.178341	0.0643385	0.132366	false	0.0196769	0.847809	0.893495	false	-0.885198	5.67929e-12	3.21969e-11	false	-1.12076	8.93685e-23	5.11248e-22	down	7	27290977	27340251	+	protein_coding	Akt2	thymoma viral proto-oncogene 2 [Source:MGI Symbol%3BAcc:MGI:104874]	K04456 Akt2, 2410016A19Rik, AW554154, PK, PKB, PKBbe, PKBbeta; thymoma viral proto-oncogene 2	GO:0000166,nucleotide binding; GO:0001934,positive regulation of protein phosphorylation; GO:0004672,protein kinase activity; GO:0004674,protein serine/threonine kinase activity; GO:0005080,protein kinase C binding; GO:0005515,protein binding; GO:0005524,ATP binding; GO:0005634,nucleus; GO:0005654,nucleoplasm; GO:0005737,cytoplasm; GO:0005739,mitochondrion; GO:0005768,endosome; GO:0005829,cytosol…
ENSMUSG00000004070	14.3028	15.2661	18.8862	12.1302	10.841	10.7944	9.5048	4.4549	5.3248	4.5293	5.4302	6.8153	8.2304	9.5849	9.2269	6.8533	4.6985	2.605	8.1232	6.4663	5.0518	4.498	4.5586	8.3747	-0.507745	0.000320608	0.00159696	false	-0.326828	0.154078	0.232873	false	-1.0748	9.65215e-06	2.71489e-05	down	-0.357019	0.130917	0.159863	false	16	4544225	4584606	+	protein_coding	Hmox2	heme oxygenase 2 [Source:MGI Symbol%3BAcc:MGI:109373]	K21418 Hmox2, HO, HO-, HO-2, HO2; heme oxygenase 2	GO:0001666,response to hypoxia; GO:0004392,heme oxygenase (decyclizing) activity; GO:0005783,endoplasmic reticulum; GO:0005886,plasma membrane; GO:0006788,heme oxidation; GO:0006979,response to oxidative stress; GO:0016491,oxidoreductase activity; GO:0020037,heme binding; GO:0042167,heme catabolic process; GO:0043231,intracellular membrane-bounded organelle; GO:0046872,metal ion binding; GO:00550…
ENSMUSG00000004096	30.7882	31.7271	43.825	37.7563	39.9038	41.4227	25.7026	24.2759	33.2936	22.4439	24.7749	26.9228	61.7294	60.2997	59.318	59.9701	61.0224	54.3936	42.6533	41.9618	36.5912	38.2681	36.702	42.6065	0.177538	0.230621	0.357337	false	-0.296561	0.0261955	0.0532356	false	-0.185539	0.0865673	0.122637	false	-0.226796	0.0239402	0.032649	false	9	14411913	14421873	+	protein_coding	Cwc15	CWC15 spliceosome-associated protein [Source:MGI Symbol%3BAcc:MGI:1913320]	K12863 Cwc15, 0610040D20Rik, 2900052N06Rik, Ed1, c11orf5, mED1; CWC15 spliceosome-associated protein	GO:0000398,mRNA splicing, via spliceosome; GO:0003723,RNA binding; GO:0005634,nucleus; GO:0005681,spliceosomal complex; GO:0005739,mitochondrion; GO:0006397,mRNA processing; GO:0008380,RNA splicing; GO:0016607,nuclear speck; GO:0045292,mRNA cis splicing, via spliceosome; GO:0071007,U2-type catalytic step 2 spliceosome; GO:0071013,catalytic step 2 spliceosome
ENSMUSG00000004099	47.0801	48.5174	34.4719	43.6273	40.9054	44.2271	35.8062	32.8817	31.0252	28.121	26.4515	33.2272	15.7491	13.6767	15.824	18.6569	17.4504	15.7218	35.3587	31.0931	29.0727	24.1845	25.8396	30.5948	-0.00164127	0.990583	0.993282	false	-0.310839	0.00251053	0.00694871	false	0.0601318	0.590998	0.656339	false	-0.427554	4.35708e-05	8.1651e-05	false	9	20818505	20871184	-	protein_coding	Dnmt1	DNA methyltransferase (cytosine-5) 1 [Source:MGI Symbol%3BAcc:MGI:94912]	K00558 Dnmt1, Cxxc9, Dnmt, Dnmt1o, MCMT, MTa, MTase, Met-1, Met1, MommeD, MommeD2, m.MmuI; DNA methyltransferase (cytosine-5) 1	GO:0000122,negative regulation of transcription by RNA polymerase II; GO:0000792,heterochromatin; GO:0003677,DNA binding; GO:0003682,chromatin binding; GO:0003723,RNA binding; GO:0003824,catalytic activity; GO:0003886,DNA (cytosine-5-)-methyltransferase activity; GO:0005515,protein binding; GO:0005634,nucleus; GO:0005654,nucleoplasm; GO:0005657,replication fork; GO:0005721,pericentric heterochrom…
ENSMUSG00000004100	5.9109	6.3179	7.2095	8.7808	8.6305	8.7503	4.7365	3.9229	4.5706	4.1323	4.1889	5.0682	15.4643	20.1066	15.2976	17.1591	13.0077	10.1999	10.602	8.7137	8.8088	10.1053	9.8045	12.9808	0.441945	0.000269015	0.00137398	false	-0.110329	0.45112	0.556178	false	-0.477298	0.00717666	0.0127451	false	0.0427555	0.744385	0.775433	false	9	20799471	20803474	+	protein_coding	Ppan	peter pan homolog [Source:MGI Symbol%3BAcc:MGI:2178445]	K14859 Ppan, A230087P06Rik, SS, SSF1; peter pan homolog	GO:0000027,ribosomal large subunit assembly; GO:0001560,regulation of cell growth by extracellular stimulus; GO:0005634,nucleus; GO:0019843,rRNA binding; GO:0030687,preribosome, large subunit precursor
ENSMUSG00000004105	34.0866	36.1916	27.8969	28.5027	25.5839	25.7838	23.4476	22.8863	20.1369	17.4357	18.2963	17.4223	16.6171	16.994	19.4048	12.2972	10.6693	8.4283	28.1753	27.1474	26.9523	6.8835	6.7377	6.5376	-0.284568	0.0207289	0.0532846	false	-0.450779	8.44908e-07	5.28618e-06	false	-0.893654	1.92803e-10	9.29574e-10	false	-2.21103	1.85666e-171	3.41244e-169	down	2	33106081	33137729	+	protein_coding	Angptl2	angiopoietin-like 2 [Source:MGI Symbol%3BAcc:MGI:1347002]	--	GO:0001525,angiogenesis; GO:0005102,signaling receptor binding; GO:0005576,extracellular region; GO:0005615,extracellular space; GO:0062023,collagen-containing extracellular matrix
ENSMUSG00000004113	3.045	2.9569	1.4653	1.7682	1.9886	1.7704	2.1424	1.7534	1.284	1.6355	1.5283	1.603	0.4934	0.2664	0.3459	0.4183	0.3362	0.5335	1.9408	1.552	1.78	1.7985	1.4396	1.582	-0.420747	0.0782539	0.154146	false	-0.246454	0.149259	0.227053	false	0.0886001	0.76263	0.805738	false	-0.310791	0.034609	0.0461063	false	2	24493899	24653164	-	protein_coding	Cacna1b	calcium channel%2C voltage-dependent%2C N type%2C alpha 1B subunit [Source:MGI Symbol%3BAcc:MGI:88296]	K04849 Cacna1b, AW050276, AW060892, AW822256, BIII, Cav2, Cav2.2, Cchn, Cchn1a, alpha(1B); calcium channel, voltage-dependent, N type, alpha 1B subunit	GO:0000166,nucleotide binding; GO:0001956,positive regulation of neurotransmitter secretion; GO:0005216,ion channel activity; GO:0005244,voltage-gated ion channel activity; GO:0005245,voltage-gated calcium channel activity; GO:0005262,calcium channel activity; GO:0005509,calcium ion binding; GO:0005515,protein binding; GO:0005524,ATP binding; GO:0005886,plasma membrane; GO:0005891,voltage-gated c…
ENSMUSG00000004127	2.4775	2.491	2.6924	3.1528	3.4577	3.1744	3.2489	3.4314	3.3851	3.9486	4.0592	3.5744	3.6303	3.8122	4.5083	5.6384	5.7059	6.406	3.7168	3.7175	3.9799	6.5387	6.1157	6.1087	0.366886	0.00282943	0.0102838	false	0.073503	0.530801	0.632242	false	0.434627	0.00129166	0.00260722	false	0.535398	6.83502e-08	1.6577e-07	false	3	137849209	137865582	+	protein_coding	Trmt10a	tRNA methyltransferase 10A [Source:MGI Symbol%3BAcc:MGI:1920421]	K15445 Trmt10a, 3110023L08Rik, AA794508, Rg9mtd, Rg9mtd2, Rnmtd2; tRNA methyltransferase 10A	GO:0000049,tRNA binding; GO:0002939,tRNA N1-guanine methylation; GO:0005634,nucleus; GO:0005654,nucleoplasm; GO:0005730,nucleolus; GO:0005829,cytosol; GO:0008168,methyltransferase activity; GO:0009019,tRNA (guanine-N1-)-methyltransferase activity; GO:0010960,magnesium ion homeostasis; GO:0015629,actin cytoskeleton; GO:0016740,transferase activity; GO:0030488,tRNA methylation; GO:0032259,methylati…
ENSMUSG00000004151	3.6464	3.7878	4.1596	4.2641	4.5524	4.6563	2.2231	1.9868	2.3068	4.5056	4.8173	3.6788	0.8369	0.706	0.8153	0.6715	0.8966	1.0549	2.2296	2.2907	2.1594	1.5517	1.4938	1.2452	0.230625	0.0292716	0.070529	false	0.866985	2.40557e-12	3.95196e-11	false	0.0193853	0.922362	0.938438	false	-0.820039	5.42189e-11	1.6388e-10	false	12	38829379	38920483	+	protein_coding	Etv1	ets variant 1 [Source:MGI Symbol%3BAcc:MGI:99254]	K09431 Etv1, ER8, ER81, Etsr, Etsrp81; ets variant 1	GO:0000978,RNA polymerase II proximal promoter sequence-specific DNA binding; GO:0000981,DNA-binding transcription factor activity, RNA polymerase II-specific; GO:0001228,DNA-binding transcription activator activity, RNA polymerase II-specific; GO:0003677,DNA binding; GO:0003700,DNA-binding transcription factor activity; GO:0005634,nucleus; GO:0006355,regulation of transcription, DNA-templated; G…
ENSMUSG00000004187	1.7677	2.1592	2.5798	0.9771	1.0422	0.8049	2.4478	1.5585	1.9249	1.1463	0.9066	1.3884	1.1107	0.7469	1.0968	0.4936	0.3967	0.1799	1.4127	1.2446	1.4163	0.9911	0.8914	0.9324	-1.19103	1.4964e-07	1.82876e-06	down	-0.910651	0.000110875	0.000441422	false	-1.59438	9.14707e-06	2.58307e-05	down	-0.714519	0.00168364	0.00264802	false	15	76544058	76552396	+	protein_coding	Kifc2	kinesin family member C2 [Source:MGI Symbol%3BAcc:MGI:109187]	K10406 Kifc2; kinesin family member C2	GO:0000166,nucleotide binding; GO:0003777,microtubule motor activity; GO:0005524,ATP binding; GO:0005634,nucleus; GO:0005737,cytoplasm; GO:0005815,microtubule organizing center; GO:0005856,cytoskeleton; GO:0005871,kinesin complex; GO:0005874,microtubule; GO:0007018,microtubule-based movement; GO:0008017,microtubule binding; GO:0016887,ATPase activity; GO:0030139,endocytic vesicle; GO:0072686,mito…
ENSMUSG00000004207	503.749	503.596	575.535	420.15	395.361	415.464	803.76	775.192	833.51	534.029	527.178	595.013	1126.67	1206.2	1202.67	481.689	450.644	407.159	812.954	796.402	737.124	322.876	314.126	345.836	-0.348772	0.000137954	0.000767267	false	-0.670745	6.83836e-16	1.69719e-14	false	-1.53879	1.00853e-48	9.1971e-47	down	-1.4379	1.98446e-89	8.01386e-88	down	10	60113449	60138376	+	protein_coding	Psap	prosaposin [Source:MGI Symbol%3BAcc:MGI:97783]	K12382 Psap, AI037048, SGP, SGP-1; prosaposin	GO:0001664,G protein-coupled receptor binding; GO:0001865,NK T cell differentiation; GO:0002020,protease binding; GO:0003335,corneocyte development; GO:0004565,beta-galactosidase activity; GO:0005515,protein binding; GO:0005543,phospholipid binding; GO:0005576,extracellular region; GO:0005615,extracellular space; GO:0005737,cytoplasm; GO:0005739,mitochondrion; GO:0005764,lysosome; GO:0005770,late…
ENSMUSG00000004221	18.1754	17.7612	16.3069	21.798	23.2373	22.963	11.7345	11.76	11.4291	17.679	19.802	17.0397	7.7603	6.8096	7.6604	9.2922	10.3646	11.9246	15.9337	16.7681	17.5334	11.7166	12.4112	11.3958	0.394056	2.5033e-05	0.000170234	false	0.513611	1.56518e-08	1.35656e-07	false	0.372184	0.00383147	0.00710994	false	-0.682031	1.31657e-16	5.57257e-16	false	X	73436896	73497460	+	protein_coding	Ikbkg	inhibitor of kappaB kinase gamma [Source:MGI Symbol%3BAcc:MGI:1338074]	K07210 Ikbkg, 1110037D23Rik, AI848108, AI851264, AW124339, IKK[g, IKK[g], NE, NEMO; inhibitor of kappaB kinase gamma	GO:0000151,ubiquitin ligase complex; GO:0000922,spindle pole; GO:0001782,B cell homeostasis; GO:0005515,protein binding; GO:0005634,nucleus; GO:0005737,cytoplasm; GO:0005829,cytosol; GO:0006974,cellular response to DNA damage stimulus; GO:0007250,activation of NF-kappaB-inducing kinase activity; GO:0008385,IkappaB kinase complex; GO:0010628,positive regulation of gene expression; GO:0016239,posit…
ENSMUSG00000004233	2.6858	2.2244	1.824	3.6026	4.0142	3.4458	1.4559	1.1807	1.1304	3.0705	2.5652	2.6988	1.0061	0.9588	1.039	2.0144	2.4451	2.3886	1.6226	1.5589	1.7275	2.0723	1.6407	1.8397	0.730743	1.62889e-05	0.00011676	false	1.01826	1.99839e-09	2.04202e-08	up	1.05304	2.47637e-08	9.40386e-08	up	-0.00347225	0.983245	0.985375	false	3	99048384	99146502	+	protein_coding	Wars2	tryptophanyl tRNA synthetase 2 (mitochondrial) [Source:MGI Symbol%3BAcc:MGI:1917810]	K01867 Wars2, 5730427B17Rik, 9430020O07Rik, AI413375, T, TrpRS; tryptophanyl tRNA synthetase 2 (mitochondrial)	GO:0000166,nucleotide binding; GO:0001570,vasculogenesis; GO:0004812,aminoacyl-tRNA ligase activity; GO:0004830,tryptophan-tRNA ligase activity; GO:0005524,ATP binding; GO:0005654,nucleoplasm; GO:0005739,mitochondrion; GO:0005759,mitochondrial matrix; GO:0005886,plasma membrane; GO:0006412,translation; GO:0006418,tRNA aminoacylation for protein translation; GO:0006436,tryptophanyl-tRNA aminoacyla…
ENSMUSG00000004263	4.5206	4.7586	6.3458	4.4669	3.6959	3.5125	1.7828	1.9401	1.6454	2.5674	2.8585	2.973	2.328	2.1407	1.9891	1.5068	1.4895	1.6271	2.4405	2.0526	2.4213	3.1396	3.2892	3.6635	-0.407374	0.0169039	0.0450712	false	0.518044	0.00207711	0.00586772	false	-0.619164	0.00111828	0.00227887	false	0.363504	0.0163193	0.0227604	false	6	124719507	124733487	-	protein_coding	Atn1	atrophin 1 [Source:MGI Symbol%3BAcc:MGI:104725]	K05626 Atn1, At, Atr1, D, Drpla, atro, atrophin-1; atrophin 1	GO:0000122,negative regulation of transcription by RNA polymerase II; GO:0001085,RNA polymerase II transcription factor binding; GO:0003713,transcription coactivator activity; GO:0003714,transcription corepressor activity; GO:0005515,protein binding; GO:0005634,nucleus; GO:0005654,nucleoplasm; GO:0005737,cytoplasm; GO:0007283,spermatogenesis; GO:0008340,determination of adult lifespan; GO:0008432…
ENSMUSG00000004266	0.5535	0.7008	0.5007	0.6025	0.8103	1.0701	0.3049	0.2123	0.2217	0.448	0.292	0.4526	0.2349	0.2261	0.0416	0.2375	0.0795	0.0631	0.7095	0.6164	0.4858	1.5749	0.688	1.3717	0.517694	0.141014	0.245626	false	0.564943	0.27315	0.373549	false	NA	NA	NA	NA	0.820891	0.0249268	0.0338946	false	6	124697670	124715677	-	protein_coding	Ptpn6	protein tyrosine phosphatase%2C non-receptor type 6 [Source:MGI Symbol%3BAcc:MGI:96055]	K05697 Ptpn6, 70Z-SHP, Hcph, PTPTY-42, Ptp, Ptp1C, SH-PTP1, SHP, SHP-1, hc, hcp, me; protein tyrosine phosphatase, non-receptor type 6	GO:0001784,phosphotyrosine residue binding; GO:0002244,hematopoietic progenitor cell differentiation; GO:0002924,negative regulation of humoral immune response mediated by circulating immunoglobulin; GO:0004721,phosphoprotein phosphatase activity; GO:0004725,protein tyrosine phosphatase activity; GO:0005001,transmembrane receptor protein tyrosine phosphatase activity; GO:0005515,protein binding; …
ENSMUSG00000004267	9.6453	8.8383	10.4244	8.3138	7.0857	8.3553	9.1389	8.1184	8.1515	7.1787	7.0799	7.5128	4.9717	4.7612	4.7069	3.8186	2.8296	2.9184	9.5568	9.3733	9.4034	47.7368	47.703	50.8227	-0.269901	0.0274698	0.0669515	false	-0.350667	0.00138194	0.00410712	false	-0.731649	4.01972e-06	1.18713e-05	false	2.18551	6.32857e-176	1.29609e-173	up	6	124737016	124746636	-	protein_coding	Eno2	enolase 2%2C gamma neuronal [Source:MGI Symbol%3BAcc:MGI:95394]	K01689 Eno2, AI837106, D6Ertd375, D6Ertd375e, Eno, Eno-2, N, NSE; enolase 2, gamma neuronal	GO:0000015,phosphopyruvate hydratase complex; GO:0000287,magnesium ion binding; GO:0001917,photoreceptor inner segment; GO:0004634,phosphopyruvate hydratase activity; GO:0005622,intracellular; GO:0005737,cytoplasm; GO:0005829,cytosol; GO:0005886,plasma membrane; GO:0006096,glycolytic process; GO:0009986,cell surface; GO:0016020,membrane; GO:0016829,lyase activity; GO:0019899,enzyme binding; GO:00…
ENSMUSG00000004270	17.8591	20.1297	18.8882	16.7966	15.5732	16.3108	12.8961	12.1069	12.3062	9.3053	9.6924	10.9513	8.7688	7.3658	8.8275	6.5497	5.9147	4.905	12.936	14.1116	10.5087	5.7872	5.47	7.3641	-0.21093	0.0401257	0.0905183	false	-0.444805	7.93065e-05	0.000326246	false	-0.658236	1.33772e-05	3.68314e-05	false	-1.19585	2.21798e-16	9.27296e-16	down	6	124639990	124681381	+	protein_coding	Lpcat3	lysophosphatidylcholine acyltransferase 3 [Source:MGI Symbol%3BAcc:MGI:1315211]	K13515 Lpcat3, C3f, Grcc3, Grcc3f, Lpcat, Lpeat, Lplat5, Lpsat, Mboa, Mboat5, Moact5, Oac, Oact5, PTG; lysophosphatidylcholine acyltransferase 3	GO:0005783,endoplasmic reticulum; GO:0005789,endoplasmic reticulum membrane; GO:0006629,lipid metabolic process; GO:0006656,phosphatidylcholine biosynthetic process; GO:0008654,phospholipid biosynthetic process; GO:0016020,membrane; GO:0016021,integral component of membrane; GO:0016740,transferase activity; GO:0016746,transferase activity, transferring acyl groups; GO:0030258,lipid modification; …
ENSMUSG00000004285	54.6345	57.7015	71.0628	67.354	54.7016	62.3674	43.6649	35.8212	42.2435	30.164	40.1881	41.7084	113.01	123.409	110.637	93.0113	67.8087	56.9922	56.2162	48.4746	43.2506	67.5547	67.2661	80.2117	0.0215855	0.873446	0.917165	false	-0.248018	0.0629576	0.111237	false	-0.813088	2.23355e-07	7.69829e-07	false	0.356615	0.0021259	0.00330087	false	6	29467717	29470511	+	protein_coding	Atp6v1f	ATPase%2C H+ transporting%2C lysosomal V1 subunit F [Source:MGI Symbol%3BAcc:MGI:1913394]	K02151 Atp6v1f, 1110004G16Rik; ATPase, H+ transporting, lysosomal V1 subunit F	GO:0006811,ion transport; GO:0016020,membrane; GO:0016471,vacuolar proton-transporting V-type ATPase complex; GO:0033180,proton-transporting V-type ATPase, V1 domain; GO:0034220,ion transmembrane transport; GO:0042625,ATPase coupled ion transmembrane transporter activity; GO:0046961,proton-transporting ATPase activity, rotational mechanism; GO:1902600,proton transmembrane transport
ENSMUSG00000004317	22.3769	21.6912	14.474	25.1755	27.0704	25.726	18.2711	16.4795	13.9138	21.3878	20.892	20.9897	27.2327	20.8484	27.5366	45.6177	49.2734	44.4002	16.9308	16.143	16.9014	29.4912	29.3621	27.4428	0.426529	0.00746459	0.022926	false	0.251096	0.0128188	0.0288254	false	0.748153	2.91801e-10	1.38081e-09	false	0.606181	5.28492e-17	2.28413e-16	false	X	7020049	7185597	-	protein_coding	Clcn5	chloride channel%2C voltage-sensitive 5 [Source:MGI Symbol%3BAcc:MGI:99486]	K05012 Clcn5, 5430408K11Rik, ClC-, ClC-5, Clc, Clc4-, Clc4-1, Clc5, Clcn4, Clcn4-1, D930009B12Rik, DXImx42, DXImx42e, Sfc1, Sfc13, T25545; chloride channel, voltage-sensitive 5	GO:0000166,nucleotide binding; GO:0005247,voltage-gated chloride channel activity; GO:0005254,chloride channel activity; GO:0005524,ATP binding; GO:0005768,endosome; GO:0005769,early endosome; GO:0005794,Golgi apparatus; GO:0005829,cytosol; GO:0005886,plasma membrane; GO:0005887,integral component of plasma membrane; GO:0006811,ion transport; GO:0006821,chloride transport; GO:0006897,endocytosis;…
ENSMUSG00000004347	0.014	0.0141	0.0447	0.0255	0.0162	0.0054	0.0389	0.0406	0.0413	0.0083	0.0114	0.0269	0.0321	0.0477	0.0426	0.0108	0.0217	0.0574	0.0228	0.0561	0.0905	0.0307	0.0085	0.0202	NA	NA	NA	NA	NA	NA	NA	NA	NA	NA	NA	NA	-1.68907	0.0103767	0.0148478	down	6	56046789	56629472	-	protein_coding	Pde1c	phosphodiesterase 1C [Source:MGI Symbol%3BAcc:MGI:108413]	K13755 Pde1c; phosphodiesterase 1C	GO:0004114,3',5'-cyclic-nucleotide phosphodiesterase activity; GO:0004117,calmodulin-dependent cyclic-nucleotide phosphodiesterase activity; GO:0005516,calmodulin binding; GO:0005764,lysosome; GO:0005929,cilium; GO:0007165,signal transduction; GO:0007608,sensory perception of smell; GO:0008081,phosphoric diester hydrolase activity; GO:0016787,hydrolase activity; GO:0030552,cAMP binding; GO:004302…
ENSMUSG00000004356	6.3646	6.0197	4.1159	15.484	17.0985	16.5611	3.7637	4.2994	3.7881	11.9042	11.758	12.0248	5.4083	4.6413	5.1199	18.9643	22.1089	21.605	7.4931	7.5192	8.2148	19.9372	20.0532	18.1813	1.588	2.04301e-23	2.15705e-21	up	1.46221	1.26962e-50	4.89842e-48	up	1.91223	7.3054e-61	1.52899e-58	up	1.14277	3.85198e-41	4.48959e-40	up	10	88582469	88662666	-	protein_coding	Utp20	UTP20 small subunit processome component [Source:MGI Symbol%3BAcc:MGI:1917933]	K14772 Utp20, 3830408P06Rik, AA617408, DR, Drim, mDR, mDRIM, mDRIN; UTP20 small subunit processome component	GO:0005634,nucleus; GO:0005730,nucleolus; GO:0005886,plasma membrane; GO:0006364,rRNA processing; GO:0030686,90S preribosome; GO:0032040,small-subunit processome
ENSMUSG00000004360	0.0697	0.02	0.0281	0.0505	0.0672	0.0867	0.0988	0.031	0.0686	0.1286	0.1013	0.0669	0	0.0599	0.0404	0.0673	0.0676	0.1022	0.071	0.1398	0.1502	0.2882	0.2532	0.1846	NA	NA	NA	NA	NA	NA	NA	NA	NA	NA	NA	NA	0.829413	0.0949274	0.118224	false	10	29087602	29106775	+	protein_coding	9330159F19Rik	RIKEN cDNA 9330159F19 gene [Source:MGI Symbol%3BAcc:MGI:3036239]	--	GO:0003674,molecular_function; GO:0005575,cellular_component; GO:0008150,biological_process
ENSMUSG00000004364	34.528	36.0307	37.7909	58.5317	61.8679	56.2426	29.7089	31.5126	33.2088	53.7523	54.1471	50.0407	66.4426	58.9816	67.5958	120.702	138.911	139.041	42.2967	47.1531	50.0815	100.756	101.803	91.6614	0.719107	1.37063e-15	6.68754e-14	false	0.613118	1.71136e-12	2.86698e-11	false	0.911924	4.50332e-17	4.16019e-16	false	0.894224	6.05194e-24	3.6577e-23	false	1	80242640	80318197	-	protein_coding	Cul3	cullin 3 [Source:MGI Symbol%3BAcc:MGI:1347360]	K03869 Cul3, KIAA0617; cullin 3	GO:0000122,negative regulation of transcription by RNA polymerase II; GO:0000209,protein polyubiquitination; GO:0000278,mitotic cell cycle; GO:0000902,cell morphogenesis; GO:0000922,spindle pole; GO:0001701,in utero embryonic development; GO:0001831,trophectodermal cellular morphogenesis; GO:0004842,ubiquitin-protein transferase activity; GO:0005112,Notch binding; GO:0005515,protein binding; GO:0…
ENSMUSG00000004371	0.0276	0	0	0.1119	0	0.0267	0	0	0	0	0	0	0	0.083	0.028	0	0	0	0.0843	0	0.0297	0.661	0.6457	0.8808	NA	NA	NA	NA	NA	NA	NA	NA	NA	NA	NA	NA	4.08034	3.04114e-06	6.38529e-06	up	7	4775372	4785858	-	protein_coding	Il11	interleukin 11 [Source:MGI Symbol%3BAcc:MGI:107613]	K05417 Il11, IL-, IL-11; interleukin 11	GO:0005125,cytokine activity; GO:0005142,interleukin-11 receptor binding; GO:0005576,extracellular region; GO:0005615,extracellular space; GO:0005737,cytoplasm; GO:0008083,growth factor activity; GO:0008284,positive regulation of cell proliferation; GO:0033138,positive regulation of peptidyl-serine phosphorylation; GO:0043410,positive regulation of MAPK cascade; GO:0045944,positive regulation of …
ENSMUSG00000004383	8.9523	8.5881	8.6997	6.4442	6.3114	6.6412	10.4464	11.8979	11.1113	8.9844	9.7669	9.2714	4.7929	5.0757	5.3632	3.5735	2.8704	3.3988	6.7738	7.3339	7.1219	4.7927	4.6216	4.8484	-0.422189	7.45316e-06	5.86106e-05	false	-0.384633	6.33558e-05	0.000265869	false	-0.767791	1.74552e-08	6.74081e-08	false	-0.756257	3.82406e-16	1.58353e-15	false	8	73541227	74080168	-	protein_coding	Large1	LARGE xylosyl- and glucuronyltransferase 1 [Source:MGI Symbol%3BAcc:MGI:1342270]	K09668 Large1, BPFD#3, BPFD#36, Gyltl1a, Large, Mbp-1, Mbp1, e, enr, fg, frog, froggy, myd; LARGE xylosyl- and glucuronyltransferase 1	GO:0003824,catalytic activity; GO:0005515,protein binding; GO:0005794,Golgi apparatus; GO:0008152,metabolic process; GO:0009101,glycoprotein biosynthetic process; GO:0015020,glucuronosyltransferase activity; GO:0016020,membrane; GO:0016021,integral component of membrane; GO:0016740,transferase activity; GO:0016757,transferase activity, transferring glycosyl groups; GO:0030145,manganese ion bindin…
ENSMUSG00000004393	19.7303	22.0717	24.9016	25.8529	24.1804	24.6168	10.7024	9.0666	9.9232	15.9247	17.9959	15.1086	10.77	9.5259	10.5837	32.0278	29.6881	31.409	15.1199	15.547	14.926	28.3727	29.0361	29.0863	0.176015	0.131713	0.233176	false	0.594369	7.22511e-07	4.59951e-06	false	1.4568	3.79522e-35	1.44638e-33	up	0.741308	1.63229e-17	7.24027e-17	false	11	6208919	6217772	-	protein_coding	Ddx56	DEAD box helicase 56 [Source:MGI Symbol%3BAcc:MGI:1277172]	K14810 Ddx56, 2600001H07Rik, D11Ertd619, D11Ertd619e, NOH, Noh61; DEAD box helicase 56	GO:0000166,nucleotide binding; GO:0003676,nucleic acid binding; GO:0003723,RNA binding; GO:0004386,helicase activity; GO:0005524,ATP binding; GO:0005634,nucleus; GO:0005730,nucleolus; GO:0006364,rRNA processing; GO:0010976,positive regulation of neuron projection development; GO:0016787,hydrolase activity; GO:0042254,ribosome biogenesis
ENSMUSG00000004446	14.4825	13.9428	16.4455	22.5458	23.6335	24.6029	10.508	10.3575	11.5036	17.2126	17.0712	18.3452	10.0439	10.3495	8.9635	29.5536	30.8332	28.0718	16.1414	15.7314	15.67	59.9586	59.3562	67.3413	0.671475	4.37608e-10	8.94734e-09	false	0.572811	3.26825e-08	2.67769e-07	false	1.45295	2.51503e-33	8.5625e-32	up	1.79038	4.04398e-103	2.13928e-101	up	6	120868891	120893814	-	protein_coding	Bid	BH3 interacting domain death agonist [Source:MGI Symbol%3BAcc:MGI:108093]	K04726 Bid, 2700049M22Rik, AI875481, AU022477; BH3 interacting domain death agonist	GO:0001836,release of cytochrome c from mitochondria; GO:0005515,protein binding; GO:0005737,cytoplasm; GO:0005739,mitochondrion; GO:0005741,mitochondrial outer membrane; GO:0005829,cytosol; GO:0006626,protein targeting to mitochondrion; GO:0006915,apoptotic process; GO:0006919,activation of cysteine-type endopeptidase activity involved in apoptotic process; GO:0008637,apoptotic mitochondrial cha…
ENSMUSG00000004451	15.9982	15.4406	17.7741	18.242	16.3104	16.6574	14.0011	14.2527	15.5703	17.5444	20.5549	18.4448	27.0609	30.0084	26.9527	27.5011	22.9029	24.3142	19.5696	20.1099	20.4461	32.6894	32.8943	32.5753	0.0709313	0.49666	0.626589	false	0.238277	0.0165191	0.0358848	false	-0.308846	0.00918121	0.015963	false	0.524933	4.95441e-13	1.69879e-12	false	1	119398035	119432524	-	protein_coding	Ralb	v-ral simian leukemia viral oncogene B [Source:MGI Symbol%3BAcc:MGI:1927244]	K07835 Ralb, 5730472O18Rik; v-ral simian leukemia viral oncogene B	GO:0000166,nucleotide binding; GO:0001928,regulation of exocyst assembly; GO:0001934,positive regulation of protein phosphorylation; GO:0003924,GTPase activity; GO:0005525,GTP binding; GO:0005886,plasma membrane; GO:0006915,apoptotic process; GO:0007049,cell cycle; GO:0007165,signal transduction; GO:0007265,Ras protein signal transduction; GO:0009267,cellular response to starvation; GO:0016020,me…
ENSMUSG00000004455	55.2132	55.3775	62.7975	67.9164	69.3691	65.4978	43.2461	41.964	42.594	41.9241	42.5161	41.1811	82.4869	84.312	80.985	52.1806	50.4002	44.9396	55.2781	57.002	55.9866	41.3764	44.189	47.1622	0.23994	0.0105138	0.0304333	false	-0.153296	0.0583684	0.104463	false	-0.886391	5.63419e-17	5.16751e-16	false	-0.525022	8.39225e-12	2.66647e-11	false	5	122296341	122313336	+	protein_coding	Ppp1cc	protein phosphatase 1 catalytic subunit gamma [Source:MGI Symbol%3BAcc:MGI:104872]	K06269 Ppp1cc, P, PP-1G, PP1, dis2m1; protein phosphatase 1 catalytic subunit gamma	GO:0000164,protein phosphatase type 1 complex; GO:0000775,chromosome, centromeric region; GO:0000776,kinetochore; GO:0004721,phosphoprotein phosphatase activity; GO:0004722,protein serine/threonine phosphatase activity; GO:0005515,protein binding; GO:0005521,lamin binding; GO:0005634,nucleus; GO:0005694,chromosome; GO:0005737,cytoplasm; GO:0005739,mitochondrion; GO:0005741,mitochondrial outer mem…
ENSMUSG00000004460	22.6157	23.2023	30.1299	29.3205	27.3814	27.2133	21.0137	14.8374	16.4076	11.9538	12.5875	15.1153	82.1027	81.2377	80.9534	34.8375	27.6281	20.6155	31.133	29.0715	22.3342	21.6953	23.9016	30.9353	0.15789	0.225686	0.35157	false	-0.524975	0.00010799	0.00043169	false	-1.69541	1.84296e-28	4.43108e-27	down	-0.292355	0.0408784	0.0538435	false	16	22676595	22698384	+	protein_coding	Dnajb11	DnaJ heat shock protein family (Hsp40) member B11 [Source:MGI Symbol%3BAcc:MGI:1915088]	K09517 Dnajb11, 1810031F23Rik, ABBP, ABBP-2, AL024055, Dj9, ERdj, ERdj3, ERj3p; DnaJ heat shock protein family (Hsp40) member B11	GO:0005102,signaling receptor binding; GO:0005515,protein binding; GO:0005615,extracellular space; GO:0005634,nucleus; GO:0005737,cytoplasm; GO:0005783,endoplasmic reticulum; GO:0006457,protein folding; GO:0016556,mRNA modification; GO:0032781,positive regulation of ATPase activity; GO:0034663,endoplasmic reticulum chaperone complex; GO:0050768,negative regulation of neurogenesis; GO:0051082,unfo…
ENSMUSG00000004462	5.6377	5.4185	4.7044	5.9308	6.6161	6.7135	4.6619	5.0674	4.8678	5.4678	5.3648	5.0543	6.1472	6.465	5.6524	6.513	7.1687	6.4122	4.4745	4.9119	4.8065	10.8774	10.633	11.163	0.303562	0.0136507	0.0377247	false	-0.00646094	0.953201	0.96849	false	-0.000586023	0.996332	0.996722	false	1.02052	1.31137e-28	9.55275e-28	up	16	22631964	22676419	-	protein_coding	Tbccd1	TBCC domain containing 1 [Source:MGI Symbol%3BAcc:MGI:1917823]	K16810 Tbccd1, 5730478M09Rik, AU015083, BB165076; TBCC domain containing 1	GO:0000902,cell morphogenesis; GO:0003674,molecular_function; GO:0005737,cytoplasm; GO:0005856,cytoskeleton; GO:0008360,regulation of cell shape; GO:0030334,regulation of cell migration; GO:0031616,spindle pole centrosome; GO:0051661,maintenance of centrosome location; GO:0051684,maintenance of Golgi location
ENSMUSG00000004473	0.6944	0.2715	0.5254	0.2346	0.2603	0.1492	0.3825	0.1199	0.1707	0.1916	0.157	0.0741	0.4018	0.3287	0.4305	0.1303	0.1496	0.0594	0.1963	0.3093	0.374	0.1347	0.1373	0.1787	-1.19855	0.0177058	0.0467641	down	NA	NA	NA	NA	-1.90314	0.00151412	0.00302091	down	NA	NA	NA	NA	7	43952111	43956326	-	protein_coding	Clec11a	C-type lectin domain family 11%2C member a [Source:MGI Symbol%3BAcc:MGI:1298219]	K17521 Clec11a, AW457320, Clecs, Clecsf3, Scg, Scgf; C-type lectin domain family 11, member a	GO:0001503,ossification; GO:0005576,extracellular region; GO:0005615,extracellular space; GO:0005737,cytoplasm; GO:0008083,growth factor activity; GO:0008284,positive regulation of cell proliferation; GO:0030246,carbohydrate binding
ENSMUSG00000004500	1.4914	1.4391	1.1523	1.3529	1.1015	1.2556	0.4293	0.3986	0.3785	0.8004	0.8932	0.7043	0.0877	0.205	0.1342	0.6966	0.6065	0.6046	0.7835	0.7836	0.7255	1.572	1.2966	1.399	-0.124307	0.546279	0.670665	false	0.861662	0.00367123	0.00969552	false	2.01383	1.36242e-06	4.26951e-06	up	0.713998	0.00115448	0.00184799	false	7	12699765	12708163	+	protein_coding	Zfp324	zinc finger protein 324 [Source:MGI Symbol%3BAcc:MGI:2444641]	K09228 Zfp324, A930002M05, D430030K24Rik, ZF5128; zinc finger protein 324	GO:0000978,RNA polymerase II proximal promoter sequence-specific DNA binding; GO:0000981,DNA-binding transcription factor activity, RNA polymerase II-specific; GO:0005634,nucleus; GO:0006357,regulation of transcription by RNA polymerase II
ENSMUSG00000004508	4.3028	4.195	3.0705	2.7557	2.9898	2.9347	6.5096	6.0384	5.3938	6.5583	5.5806	6.1778	2.6188	1.97	2.4283	6.2662	5.8521	4.8442	4.7494	4.2658	4.6348	8.0001	7.9937	8.4841	-0.400151	0.0133306	0.0370308	false	-0.0972975	0.412693	0.519776	false	1.13902	2.59088e-13	1.68678e-12	up	0.660461	3.76226e-11	1.14562e-10	false	7	96730793	96958153	+	protein_coding	Gab2	growth factor receptor bound protein 2-associated protein 2 [Source:MGI Symbol%3BAcc:MGI:1333854]	K08091 Gab2, AI463667, D130058I17Rik, p9, p97; growth factor receptor bound protein 2-associated protein 2	GO:0005068,transmembrane receptor protein tyrosine kinase adaptor activity; GO:0005515,protein binding; GO:0005547,phosphatidylinositol-3,4,5-trisphosphate binding; GO:0005737,cytoplasm; GO:0005829,cytosol; GO:0005886,plasma membrane; GO:0007229,integrin-mediated signaling pathway; GO:0008284,positive regulation of cell proliferation; GO:0010634,positive regulation of epithelial cell migration; G…
ENSMUSG00000004535	22.7973	23.1521	24.4321	26.8645	28.5125	27.2205	17.2947	18.8	18.6113	26.8624	28.3574	25.0415	21.1613	19.2514	19.1678	40.4776	45.7405	49.489	24.1939	26.1447	27.0836	42.9302	44.9407	41.0079	0.244881	0.00351624	0.0123145	false	0.423898	1.13802e-06	6.92271e-06	false	1.05216	5.09793e-20	6.16922e-19	up	0.553034	2.13984e-12	7.06675e-12	false	6	52690714	52743765	+	protein_coding	Tax1bp1	Tax1 (human T cell leukemia virus type I) binding protein 1 [Source:MGI Symbol%3BAcc:MGI:1289308]	K21347 Tax1bp1, 1200003J11Rik, 1700069J21Rik, AA930106, D6Ertd404, D6Ertd404e, D6Ertd772, D6Ertd772e, T6B, T6bp, TXBP15, TXBP151; Tax1 (human T cell leukemia virus type I) binding protein 1	GO:0005515,protein binding; GO:0006915,apoptotic process; GO:0019900,kinase binding; GO:0032088,negative regulation of NF-kappaB transcription factor activity; GO:0043066,negative regulation of apoptotic process; GO:0043130,ubiquitin binding; GO:0046872,metal ion binding
ENSMUSG00000004561	6.3666	6.4884	6.7548	7.4484	7.6024	7.6364	7.2732	7.6881	7.6545	4.6419	4.4162	4.7505	5.3044	4.5983	5.7545	10.2663	10.8742	9.8864	9.8238	10.2676	9.0089	12.9491	14.1705	14.2537	0.224061	0.0442526	0.098228	false	-0.839787	6.96625e-12	1.07378e-10	false	0.852003	2.22151e-10	1.06344e-09	false	0.324649	0.0010592	0.00170384	false	14	52122299	52130496	+	protein_coding	Mettl17	methyltransferase like 17 [Source:MGI Symbol%3BAcc:MGI:1098577]	--	GO:0005654,nucleoplasm; GO:0005739,mitochondrion; GO:0005759,mitochondrial matrix; GO:0006412,translation; GO:0008168,methyltransferase activity; GO:0016740,transferase activity; GO:0032259,methylation; GO:0042274,ribosomal small subunit biogenesis; GO:0097177,mitochondrial ribosome binding; GO:1904047,S-adenosyl-L-methionine binding
ENSMUSG00000004562	31.7037	32.7502	27.0097	26.5271	24.9488	25.1377	16.2241	14.2629	12.4345	15.3285	14.9737	16.4646	5.7713	4.7276	5.4198	5.0445	4.2882	3.5646	17.4354	16.5901	14.5413	15.0271	15.2329	17.5803	-0.242289	0.0224194	0.0569257	false	-0.00351013	0.973088	0.982113	false	-0.439498	0.00194784	0.00382175	false	-0.204503	0.0326055	0.0436119	false	14	52222176	52243708	+	protein_coding	Arhgef40	Rho guanine nucleotide exchange factor (GEF) 40 [Source:MGI Symbol%3BAcc:MGI:2685515]	K24316 Arhgef40, E130112L23Rik, Gm669, Solo; Rho guanine nucleotide exchange factor (GEF) 40	GO:0005085,guanyl-nucleotide exchange factor activity; GO:0005737,cytoplasm; GO:0005829,cytosol; GO:0005886,plasma membrane; GO:0008150,biological_process; GO:0035023,regulation of Rho protein signal transduction
ENSMUSG00000004609	0.0222	0	0.0278	0.0449	0.057	0.0786	0.0073	0	0.0145	0.3818	0.3535	0.3761	0.0077	0	0.0225	0	0.0143	0	0.1204	0.1334	0.0398	0.0516	0.0301	0.0533	NA	NA	NA	NA	5.51691	1.25838e-09	1.34073e-08	up	NA	NA	NA	NA	NA	NA	NA	NA	7	43173640	43193852	-	protein_coding	Cd33	CD33 antigen [Source:MGI Symbol%3BAcc:MGI:99440]	K06473 Cd33, Sigle, Siglec-3, gp6, gp67; CD33 antigen	GO:0005886,plasma membrane; GO:0007155,cell adhesion; GO:0009897,external side of plasma membrane; GO:0016020,membrane; GO:0016021,integral component of membrane; GO:0030246,carbohydrate binding; GO:0033691,sialic acid binding
ENSMUSG00000004610	4.4416	4.5153	5.6089	4.7007	4.377	3.5299	1.9571	1.0223	1.1646	1.4705	0.6025	1.1844	3.7519	1.88	2.7037	3.5729	1.7707	1.0632	2.6121	1.1376	1.01	2.3141	2.6097	3.3019	-0.196284	0.376211	0.514695	false	-0.470765	0.291033	0.393233	false	-0.511479	0.192153	0.248276	false	0.604704	0.110906	0.136864	false	7	43093507	43107224	+	protein_coding	Etfb	electron transferring flavoprotein%2C beta polypeptide [Source:MGI Symbol%3BAcc:MGI:106098]	K03521 Etfb, 0610009I16Rik, 2810441H06Rik; electron transferring flavoprotein, beta polypeptide	GO:0000166,nucleotide binding; GO:0005739,mitochondrion; GO:0005759,mitochondrial matrix; GO:0009055,electron transfer activity; GO:0017133,mitochondrial electron transfer flavoprotein complex; GO:0033539,fatty acid beta-oxidation using acyl-CoA dehydrogenase
ENSMUSG00000004626	0	0	0	0.014	0	0.0267	0.0274	0	0	0.0137	0.0141	0	0.1151	0.1662	0.0981	0.0667	0.0804	0	0	0	0	0.6752	0.7304	0.6824	NA	NA	NA	NA	NA	NA	NA	NA	NA	NA	NA	NA	7.87021	1.68608e-10	4.92898e-10	up	8	3680955	3693644	+	protein_coding	Stxbp2	syntaxin binding protein 2 [Source:MGI Symbol%3BAcc:MGI:107370]	K15300 Stxbp2, C79054, Munc-18, Munc-18-, Munc-18-2, Munc-18b, Munc18, Munc18b, Sxt, Sxtbp2, Sxtp2, Unc18-2, Unc18b, muSec, muSec1; syntaxin binding protein 2	GO:0001909,leukocyte mediated cytotoxicity; GO:0005515,protein binding; GO:0005737,cytoplasm; GO:0005829,cytosol; GO:0005886,plasma membrane; GO:0006886,intracellular protein transport; GO:0006887,exocytosis; GO:0006904,vesicle docking involved in exocytosis; GO:0007269,neurotransmitter secretion; GO:0015031,protein transport; GO:0016192,vesicle-mediated transport; GO:0016324,apical plasma membra…
ENSMUSG00000004633	5.1099	5.9227	6.2294	5.218	4.9071	4.4328	4.7721	4.5145	5.1994	6.6851	6.1236	7.4007	3.3454	2.9923	3.66	2.0895	2.4823	2.3727	5.5936	5.5474	4.9187	3.3724	2.7742	3.5303	-0.2324	0.074926	0.149123	false	0.352501	0.00375569	0.00988577	false	-0.660437	2.89869e-05	7.60222e-05	false	-0.913702	1.12366e-12	3.76286e-12	false	6	54016539	54278795	+	protein_coding	Chn2	chimerin 2 [Source:MGI Symbol%3BAcc:MGI:1917243]	K20630 Chn2, 1700026N20Rik, 4930557O16Rik, ARHGAP3, Bch; chimerin 2	GO:0005096,GTPase activator activity; GO:0007165,signal transduction; GO:0016020,membrane; GO:0035556,intracellular signal transduction; GO:0043087,regulation of GTPase activity; GO:0045202,synapse; GO:0046872,metal ion binding
ENSMUSG00000004655	212.022	214.644	213.322	124.307	120.223	126.648	255.904	218.192	235.311	150.095	146.246	146.688	191.5	200.163	196.379	136.488	112.701	109.879	156.206	145.238	147.711	52.1624	48.0333	54.5155	-0.772239	7.4877e-24	8.24351e-22	false	-0.807025	5.74027e-22	2.74756e-20	false	-0.850509	5.40576e-14	3.78789e-13	false	-1.72002	2.88801e-111	1.8239e-109	down	6	55313417	55325540	+	protein_coding	Aqp1	aquaporin 1 [Source:MGI Symbol%3BAcc:MGI:103201]	K09864 Aqp1, CHIP, CHIP28; aquaporin 1	GO:0003094,glomerular filtration; GO:0003097,renal water transport; GO:0005223,intracellular cGMP-activated cation channel activity; GO:0005267,potassium channel activity; GO:0005372,water transmembrane transporter activity; GO:0005634,nucleus; GO:0005737,cytoplasm; GO:0005886,plasma membrane; GO:0005887,integral component of plasma membrane; GO:0005901,caveola; GO:0005903,brush border; GO:000681…
ENSMUSG00000004661	0.1584	0.1231	0.0676	0.073	0.0625	0.0905	0.0428	0.1119	0.0354	0.0572	0.0147	0.0622	0.075	0.1155	0.2119	0.0417	0.0279	0.1108	0.2346	0.1949	0.3258	0.2299	0.2124	0.2595	NA	NA	NA	NA	NA	NA	NA	NA	NA	NA	NA	NA	-0.285798	0.419439	0.463858	false	9	57697636	57744076	-	protein_coding	Arid3b	AT rich interactive domain 3B (BRIGHT-like) [Source:MGI Symbol%3BAcc:MGI:1930768]	--	GO:0003677,DNA binding; GO:0005634,nucleus; GO:0005654,nucleoplasm; GO:0006357,regulation of transcription by RNA polymerase II; GO:0007275,multicellular organism development; GO:0045944,positive regulation of transcription by RNA polymerase II
ENSMUSG00000004665	53.8484	53.835	66.1302	34.5943	28.1622	31.938	52.7383	42.5426	43.9014	21.9635	24.1601	29.769	27.2375	29.847	28.4289	30.5437	22.8702	19.7879	45.6601	39.2718	33.1274	22.4119	21.7525	27.1131	-0.862514	7.61183e-12	2.1692e-10	false	-1.00212	3.14807e-16	8.00037e-15	down	-0.364456	0.0161088	0.0267162	false	-0.910794	5.10119e-13	1.74786e-12	false	10	79824418	79831896	+	protein_coding	Cnn2	calponin 2 [Source:MGI Symbol%3BAcc:MGI:105093]	--	GO:0001725,stress fiber; GO:0003779,actin binding; GO:0005516,calmodulin binding; GO:0005856,cytoskeleton; GO:0007010,cytoskeleton organization; GO:0010628,positive regulation of gene expression; GO:0030097,hemopoiesis; GO:0030336,negative regulation of cell migration; GO:0031032,actomyosin structure organization; GO:0032970,regulation of actin filament-based process; GO:0042060,wound healing; GO…
ENSMUSG00000004667	25.3444	25.7846	38.9016	30.6961	28.9754	29.7172	21.245	14.4842	17.7279	14.787	15.1245	20.3435	32.8031	33.9052	31.7808	49.1176	35.4251	25.714	23.1039	19.601	18.378	25.1997	27.5244	33.1968	0.00406796	0.980145	0.986965	false	-0.215762	0.147179	0.224417	false	0.0218965	0.901355	0.921124	false	0.309153	0.0114931	0.0163571	false	10	79871783	79875629	-	protein_coding	Polr2e	polymerase (RNA) II (DNA directed) polypeptide E [Source:MGI Symbol%3BAcc:MGI:1913670]	K03013 Polr2e, 2410021N14Rik, 25kD, 25kDa, AW208866, RP, RPB5, XA, XAP4; polymerase (RNA) II (DNA directed) polypeptide E	GO:0003677,DNA binding; GO:0003899,DNA-directed 5'-3' RNA polymerase activity; GO:0005634,nucleus; GO:0005654,nucleoplasm; GO:0005665,RNA polymerase II, core complex; GO:0005666,RNA polymerase III complex; GO:0005736,RNA polymerase I complex; GO:0006351,transcription, DNA-templated; GO:0006366,transcription by RNA polymerase II
ENSMUSG00000004668	0.1513	0.1756	0.0383	0.0914	0.1964	0.0956	0.228	0.2562	0.1374	0.2891	0.2872	0.2906	0.0273	0.0263	0.0148	0.0646	0.0536	0.1135	0.1333	0.1342	0.1474	0.2788	0.219	0.1917	0.0870701	0.859826	0.907821	false	0.35386	0.160191	0.240598	false	1.62345	0.00353842	0.00660068	up	0.553027	0.039413	0.0520425	false	11	9141942	9634259	+	protein_coding	Abca13	ATP-binding cassette%2C sub-family A (ABC1)%2C member 13 [Source:MGI Symbol%3BAcc:MGI:2388707]	K05647 Abca13, 9830132L24, A930002G16Rik, AI956815; ATP-binding cassette, sub-family A (ABC1), member 13	GO:0000166,nucleotide binding; GO:0005319,lipid transporter activity; GO:0005524,ATP binding; GO:0006869,lipid transport; GO:0016020,membrane; GO:0016021,integral component of membrane; GO:0016887,ATPase activity; GO:0042626,ATPase activity, coupled to transmembrane movement of substances; GO:0043231,intracellular membrane-bounded organelle; GO:0055085,transmembrane transport
ENSMUSG00000004677	26.0784	26.6974	16.9083	22.737	23.5153	24.081	27.625	23.4145	20.3451	17.3385	17.752	18.0823	7.1509	5.5467	7.456	9.5133	8.4418	7.6339	23.0969	20.2153	20.0922	11.6518	12.9056	13.5598	0.0263183	0.873288	0.917073	false	-0.552348	2.50981e-07	1.73574e-06	false	0.210345	0.123117	0.167878	false	-0.916681	1.86421e-23	1.10162e-22	false	8	71725358	71813357	+	protein_coding	Myo9b	myosin IXb [Source:MGI Symbol%3BAcc:MGI:106624]	K10360 Myo9b; myosin IXb	GO:0000146,microfilament motor activity; GO:0000166,nucleotide binding; GO:0001726,ruffle; GO:0002548,monocyte chemotaxis; GO:0003774,motor activity; GO:0003779,actin binding; GO:0005096,GTPase activator activity; GO:0005516,calmodulin binding; GO:0005524,ATP binding; GO:0005737,cytoplasm; GO:0005829,cytosol; GO:0005856,cytoskeleton; GO:0005884,actin filament; GO:0005938,cell cortex; GO:0007165,s…
ENSMUSG00000004698	0.0348	0.0311	0.0291	0.0667	0.0299	0.0524	0.0691	0.0682	0.099	0.1192	0.0945	0.0706	0.0927	0.0893	0.0707	0.0299	0.0676	0.0953	0.1419	0.2173	0.221	0.0811	0.0866	0.1395	NA	NA	NA	NA	0.136197	0.755064	0.821313	false	-0.529209	0.290992	0.356809	false	-1.10211	0.0020476	0.00318723	down	12	34097579	34967094	-	protein_coding	Hdac9	histone deacetylase 9 [Source:MGI Symbol%3BAcc:MGI:1931221]	K11409 Hdac9, AV022454, D030072B18Rik, HD, HD7B, HD9, HDRP, Hdac7, Hdac7b, Mi, Mitr, mKIAA0744; histone deacetylase 9	GO:0000118,histone deacetylase complex; GO:0000122,negative regulation of transcription by RNA polymerase II; GO:0001818,negative regulation of cytokine production; GO:0003714,transcription corepressor activity; GO:0004407,histone deacetylase activity; GO:0005080,protein kinase C binding; GO:0005515,protein binding; GO:0005634,nucleus; GO:0005667,transcription factor complex; GO:0005737,cytoplasm…
ENSMUSG00000004748	1.0907	1.4954	1.6454	1.7081	1.7525	0.8626	0.4915	0.6162	0.4875	0.3939	0.4035	0.4125	0.5852	0.6295	0.503	0.7657	0.0641	0.373	0.4374	0.6957	0.7477	2.3742	1.7815	1.7691	0.0430554	0.901175	0.936143	false	NA	NA	NA	NA	-0.656976	0.299492	0.366071	false	1.47613	3.69246e-05	6.97616e-05	up	11	4041480	4045445	-	protein_coding	Mtfp1	mitochondrial fission process 1 [Source:MGI Symbol%3BAcc:MGI:1916686]	K17981 Mtfp1, 1700020C11Rik, 2610507A21Rik, AV005788, Mtp1, Mtp18; mitochondrial fission process 1	GO:0000266,mitochondrial fission; GO:0003674,molecular_function; GO:0005739,mitochondrion; GO:0005743,mitochondrial inner membrane; GO:0006915,apoptotic process; GO:0007005,mitochondrion organization; GO:0007006,mitochondrial membrane organization; GO:0016020,membrane; GO:0016021,integral component of membrane
ENSMUSG00000004771	35.5381	35.4604	43.8761	44.0655	45.6246	41.9405	59.0076	66.1185	73.3046	60.9822	62.6203	57.0243	72.7621	68.5964	73.6282	71.7244	84.8774	93.6973	50.5958	55.6303	57.4936	59.3989	59.5897	55.0191	0.21057	0.0675394	0.137567	false	-0.264973	0.00750879	0.018158	false	0.0845075	0.488564	0.559316	false	-0.0941564	0.263035	0.303882	false	9	64622581	64645040	-	protein_coding	Rab11a	RAB11A%2C member RAS oncogene family [Source:MGI Symbol%3BAcc:MGI:1858202]	K07904 Rab11a; RAB11A, member RAS oncogene family	GO:0000166,nucleotide binding; GO:0000922,spindle pole; GO:0003924,GTPase activity; GO:0005515,protein binding; GO:0005525,GTP binding; GO:0005737,cytoplasm; GO:0005739,mitochondrion; GO:0005768,endosome; GO:0005771,multivesicular body; GO:0005802,trans-Golgi network; GO:0005813,centrosome; GO:0005828,kinetochore microtubule; GO:0005886,plasma membrane; GO:0006887,exocytosis; GO:0007049,cell cycl…
ENSMUSG00000004788	29.2556	30.5172	38.0705	28.9348	24.5312	24.4486	18.1581	17.8017	19.717	16.4352	17.3306	19.7174	54.6203	64.0027	51.8485	53.5105	48.1682	44.8013	24.7845	25.9311	21.8297	27.9714	29.6585	34.3486	-0.315018	0.0211432	0.0541873	false	-0.186201	0.114915	0.183115	false	-0.359635	0.00564034	0.0101954	false	0.15902	0.15165	0.183232	false	12	85266255	85273402	+	protein_coding	Eif2b2	eukaryotic translation initiation factor 2B%2C subunit 2 beta [Source:MGI Symbol%3BAcc:MGI:2145118]	K03754 Eif2b2, EIF-2Bbe, EIF-2Bbeta, EIF2, EIF2B; eukaryotic translation initiation factor 2B, subunit 2 beta	GO:0001541,ovarian follicle development; GO:0003743,translation initiation factor activity; GO:0005085,guanyl-nucleotide exchange factor activity; GO:0005524,ATP binding; GO:0005525,GTP binding; GO:0005737,cytoplasm; GO:0005851,eukaryotic translation initiation factor 2B complex; GO:0006412,translation; GO:0006413,translational initiation; GO:0007417,central nervous system development; GO:0009408…
ENSMUSG00000004791	0.5541	0.2188	0.2974	0.2005	0.1145	0.2486	0.1373	0.1025	0.0973	0.0393	0.1208	0.076	0.3297	0.4166	0.4015	0.4202	0.1919	0.2233	0.5035	0.3372	0.1918	0.9081	1.0263	1.3647	NA	NA	NA	NA	NA	NA	NA	NA	-0.598093	0.242504	0.303831	false	1.48745	0.000156068	0.000275134	up	12	85213409	85224564	-	protein_coding	Pgf	placental growth factor [Source:MGI Symbol%3BAcc:MGI:105095]	K16859 Pgf, AI854365, PI, PIGF, PL, Plgf; placental growth factor	GO:0001525,angiogenesis; GO:0001658,branching involved in ureteric bud morphogenesis; GO:0001666,response to hypoxia; GO:0001934,positive regulation of protein phosphorylation; GO:0001938,positive regulation of endothelial cell proliferation; GO:0002040,sprouting angiogenesis; GO:0005172,vascular endothelial growth factor receptor binding; GO:0005576,extracellular region; GO:0005615,extracellular…
ENSMUSG00000004798	14.5702	14.5622	13.8661	10.4498	10.9238	10.646	10.3194	11.8157	10.6032	15.9221	14.0015	14.3004	7.0665	5.9158	6.8449	4.611	5.657	5.63	12.2284	13.9672	14.3799	5.1107	4.9553	4.2737	-0.411407	8.92232e-06	6.8614e-05	false	0.305688	0.00297631	0.00806779	false	-0.452736	0.00105619	0.00216199	false	-1.68224	7.64691e-52	1.21402e-50	down	11	61666475	61745899	-	protein_coding	Ulk2	unc-51 like kinase 2 [Source:MGI Symbol%3BAcc:MGI:1352758]	K08269 Ulk2, A830085I22Rik, AU015340, Unc51., Unc51.2, mKIAA0623; unc-51 like kinase 2	GO:0000166,nucleotide binding; GO:0004672,protein kinase activity; GO:0004674,protein serine/threonine kinase activity; GO:0005515,protein binding; GO:0005524,ATP binding; GO:0006468,protein phosphorylation; GO:0006914,autophagy; GO:0007165,signal transduction; GO:0007399,nervous system development; GO:0007409,axonogenesis; GO:0016020,membrane; GO:0016301,kinase activity; GO:0016310,phosphorylati…
ENSMUSG00000004837	0.0641	0.1611	0.1505	0.3571	0.2162	0.5884	0.0635	0.0332	0	0.1273	0.6193	0.5228	0.367	0.2569	0.325	1.7628	0.4971	1.0846	0.5544	0.1927	0.4141	2.8448	2.8672	3.1329	NA	NA	NA	NA	NA	NA	NA	NA	1.68095	0.00151157	0.00301676	up	2.75076	3.22125e-14	1.19297e-13	up	11	61544091	61563610	+	protein_coding	Grap	GRB2-related adaptor protein [Source:MGI Symbol%3BAcc:MGI:1918770]	K23694 Grap, 8430435N19Rik, BB233594; GRB2-related adaptor protein	GO:0007605,sensory perception of sound; GO:0016020,membrane; GO:0030054,cell junction; GO:0045202,synapse
ENSMUSG00000004846	37.7286	38.3165	40.8349	32.9754	31.1881	32.4744	45.0674	43.6713	45.2097	35.4773	36.4816	35.6809	54.1857	55.7521	56.3835	31.1925	26.9952	25.3649	47.9909	45.4959	41.8591	20.7101	21.8083	22.1	-0.260639	0.0024171	0.00900105	false	-0.44395	2.10907e-08	1.79017e-07	false	-1.13147	3.06192e-24	5.42186e-23	down	-1.24904	4.26368e-53	7.00162e-52	down	5	137015873	137025502	+	protein_coding	Plod3	procollagen-lysine%2C 2-oxoglutarate 5-dioxygenase 3 [Source:MGI Symbol%3BAcc:MGI:1347008]	K13646 Plod3, AI414586, LH, LH3; procollagen-lysine, 2-oxoglutarate 5-dioxygenase 3	GO:0001701,in utero embryonic development; GO:0001886,endothelial cell morphogenesis; GO:0003824,catalytic activity; GO:0005506,iron ion binding; GO:0005576,extracellular region; GO:0005615,extracellular space; GO:0005783,endoplasmic reticulum; GO:0005794,Golgi apparatus; GO:0005802,trans-Golgi network; GO:0006493,protein O-linked glycosylation; GO:0008104,protein localization; GO:0008152,metabol…
ENSMUSG00000004872	4.0946	3.5286	3.2704	3.4529	3.3476	3.3116	3.3046	3.0003	3.314	2.9232	2.5976	2.9858	2.7075	2.6062	2.8824	4.3738	4.3666	4.0958	2.684	2.7265	2.6103	7.3642	7.9975	8.4102	-0.0934859	0.493296	0.62375	false	-0.304937	0.024805	0.0507991	false	0.510887	0.000226613	0.000513611	false	1.38445	4.5058e-36	4.35865e-35	up	1	78077904	78173771	-	protein_coding	Pax3	paired box 3 [Source:MGI Symbol%3BAcc:MGI:97487]	K09381 Pax3, Pax, Pax-3, Sp, Spl, Splchl2, splotch; paired box 3	GO:0000122,negative regulation of transcription by RNA polymerase II; GO:0000978,RNA polymerase II proximal promoter sequence-specific DNA binding; GO:0000981,DNA-binding transcription factor activity, RNA polymerase II-specific; GO:0001224,RNA polymerase II transcription cofactor binding; GO:0001755,neural crest cell migration; GO:0001843,neural tube closure; GO:0003677,DNA binding; GO:0003682,c…
ENSMUSG00000004894	0.0485	0.0731	0.0683	0.0737	0.0701	0.1171	0	0	0	0.0241	0	0	0	0	0.0246	0	0.0235	0	0.0493	0.0243	0.0522	0.4351	0.5913	0.3741	NA	NA	NA	NA	NA	NA	NA	NA	NA	NA	NA	NA	3.30288	9.25569e-05	0.000167474	up	3	87929057	87934890	-	protein_coding	Hapln2	hyaluronan and proteoglycan link protein 2 [Source:MGI Symbol%3BAcc:MGI:2137300]	K06851 Hapln2, 4930401E20Rik, Br, Bral1; hyaluronan and proteoglycan link protein 2	GO:0001501,skeletal system development; GO:0005540,hyaluronic acid binding; GO:0005576,extracellular region; GO:0007155,cell adhesion; GO:0007417,central nervous system development; GO:0008065,establishment of blood-nerve barrier; GO:0031012,extracellular matrix; GO:0085029,extracellular matrix assembly
ENSMUSG00000004895	34.8937	34.9727	38.6105	46.5341	44.6672	49.3877	33.0478	28.2319	32.588	28.3232	32.1576	34.2058	39.76	35.9131	40.3707	60.8942	49.6265	40.0933	32.5089	33.299	25.6474	24.9558	24.3247	32.4805	0.387813	8.28538e-05	0.000488887	false	-0.115784	0.285447	0.387522	false	0.238805	0.0938219	0.131832	false	-0.345133	0.00976037	0.0140177	false	3	87766210	87792915	-	protein_coding	Prcc	papillary renal cell carcinoma (translocation-associated) [Source:MGI Symbol%3BAcc:MGI:2137738]	K13105 Prcc; papillary renal cell carcinoma (translocation-associated)	GO:0003674,molecular_function; GO:0005634,nucleus; GO:0007093,mitotic cell cycle checkpoint; GO:0016607,nuclear speck
ENSMUSG00000004902	0.4208	0.1209	0.1976	0.2741	0.3188	0.2324	0.149	0.0623	0.0887	0.1791	0.2141	0.0866	0.1565	0.2411	0.5489	0.1451	0.0874	0.2159	0.3978	0.0904	0.0648	0.4499	0.8559	1.0211	NA	NA	NA	NA	NA	NA	NA	NA	NA	NA	NA	NA	1.88422	0.00416575	0.00626392	up	6	120750539	120771297	+	protein_coding	Slc25a18	solute carrier family 25 (mitochondrial carrier)%2C member 18 [Source:MGI Symbol%3BAcc:MGI:1919053]	K15107 Slc25a18, 1500015I14Rik, AW125787; solute carrier family 25 (mitochondrial carrier), member 18	GO:0005313,L-glutamate transmembrane transporter activity; GO:0005739,mitochondrion; GO:0005743,mitochondrial inner membrane; GO:0006810,transport; GO:0015183,L-aspartate transmembrane transporter activity; GO:0015293,symporter activity; GO:0015810,aspartate transmembrane transport; GO:0015813,L-glutamate transmembrane transport; GO:0016020,membrane; GO:0016021,integral component of membrane; GO:…
ENSMUSG00000004929	11.037	12.2727	12.34	12.6222	11.9865	12.3583	9.2987	6.9975	8.4631	6.8005	7.2545	8.2515	11.4708	12.1458	11.6927	10.7967	8.3242	7.1875	12.4941	10.1855	9.6872	5.1771	5.4966	5.5167	0.0659689	0.510756	0.639053	false	-0.278172	0.0290985	0.0580965	false	-0.564034	0.00013881	0.000326249	false	-1.18169	1.43049e-23	8.49877e-23	down	10	80905869	80918393	+	protein_coding	Thop1	thimet oligopeptidase 1 [Source:MGI Symbol%3BAcc:MGI:1354165]	K01392 Thop1, AI131655, AI327041, EP24.1, EP24.15; thimet oligopeptidase 1	GO:0004222,metalloendopeptidase activity; GO:0005737,cytoplasm; GO:0005758,mitochondrial intermembrane space; GO:0006508,proteolysis; GO:0006518,peptide metabolic process; GO:0008233,peptidase activity; GO:0008237,metallopeptidase activity; GO:0016787,hydrolase activity; GO:0035556,intracellular signal transduction; GO:0042277,peptide binding; GO:0046872,metal ion binding
ENSMUSG00000004933	0.0875	0.176	0.0705	0.152	0.1808	0.0846	0	0.013	0	0	0.0254	0.012	0.0781	0	0.0634	0.0483	0.1091	0.1539	0.0127	0.0376	0	0.5489	0.5214	0.3604	NA	NA	NA	NA	NA	NA	NA	NA	NA	NA	NA	NA	4.61749	3.70273e-08	9.19494e-08	up	10	81088769	81099199	+	protein_coding	Matk	megakaryocyte-associated tyrosine kinase [Source:MGI Symbol%3BAcc:MGI:99259]	K08888 Matk, CHK, HY, HYL, Nt, Ntk, p56ntk; megakaryocyte-associated tyrosine kinase	GO:0000166,nucleotide binding; GO:0004672,protein kinase activity; GO:0004713,protein tyrosine kinase activity; GO:0004715,non-membrane spanning protein tyrosine kinase activity; GO:0005524,ATP binding; GO:0005737,cytoplasm; GO:0006468,protein phosphorylation; GO:0016020,membrane; GO:0016301,kinase activity; GO:0016310,phosphorylation; GO:0016740,transferase activity
ENSMUSG00000004934	13.0902	14.4585	16.1944	13.5953	10.6411	10.6391	10.743	8.9366	10.7006	8.4307	7.8922	11.2378	18.6681	23.5959	18.8954	23.3814	14.5026	12.1853	12.2956	11.2966	10.0144	25.5767	25.5016	31.4292	-0.313629	0.0249842	0.0620438	false	-0.267474	0.0593853	0.10597	false	-0.432747	0.0257364	0.0410361	false	1.11256	1.20195e-22	6.84593e-22	up	10	80989100	81003757	-	protein_coding	Pias4	protein inhibitor of activated STAT 4 [Source:MGI Symbol%3BAcc:MGI:2136940]	K16065 Pias4, P, PIASY, Pias-gamma, Piasg; protein inhibitor of activated STAT 4	GO:0000122,negative regulation of transcription by RNA polymerase II; GO:0001085,RNA polymerase II transcription factor binding; GO:0003677,DNA binding; GO:0003712,transcription coregulator activity; GO:0003714,transcription corepressor activity; GO:0005515,protein binding; GO:0005634,nucleus; GO:0005654,nucleoplasm; GO:0005737,cytoplasm; GO:0006357,regulation of transcription by RNA polymerase I…
[truncated: 11,177 more rows]
[truncated: 1 more columns]

## Sheet: Table S2
Table S2. The enriched GO terms of the DEGs identified during ATDC5 cell differentiation after intervention with T-2 toxin.
Group	GO_level_1	GO	Description	DiffRatio	BgRatio	P-value	Adjusted P-value	All_index	Count_all	Up_index	Count_up	Down_index	Count_down
[truncated: 5,209 more rows]

## Sheet: Table S3
Table S3. The enriched KEGG pathways of the DEGs identified during ATDC5 cell differentiation after intervention with T-2 toxin.
Group	ID	Description	GeneRatio	BgRatio	Pvalue	Padj	geneID	Count	geneName	Up_gene	Up	Up_geneName	Down_gene	Down	Down_geneName	hyperlink
[truncated: 200 more rows]

## Sheet: Table S4
Table S4. Common differentially expressed genes identified during ATDC5 cell differentiation after intervention with T-2 toxin.
ID	chr	start	end	strand	gene_biotype	gene_name
ENSMUSG00000050541	11	43665433	43792037	-	protein_coding	Adra1b
[truncated: 64 more rows]

## Sheet: Table S5
Table S5. The differential metabolites identified during ATDC5 cell differentiation after intervention with T-2 toxin.
[truncated: 573 more rows]
[truncated: 8 more columns]

[truncated: 6 more sheets: Table S6, Table S7, Table S8, Table S9, Table S10, Sheet1]
